# Supplementary material for: An oxytocin/vasopressin-related neuropeptide modulates social foraging behavior in the clonal raider ant
Source: PLoS Biol. 2021 Jun 30;19(6):e3001305. doi: 10.1371/journal.pbio.3001305 (PMC8244912; doi:10.1371/journal.pbio.3001305)
Supplement: S2 Data — (XLSX) [file pbio.3001305.s013.xlsx]

## Sheet: Fig_3A
Data for Figure 3A
Total inotocin intensity (a.u.) in cell bodies
Nurses	Foragers
107000000	123777800
78600000	104000000
93000000	80800000
74137700	81100000
38722700	71470100
20690390	77500000
9307240	126973500
45551400	68076300
37168700	44193000
65478900	109714200
79491900	158076300
66065800
40522900

## Sheet: Fig_3B
Data for Figure 3B
Total inotocin intensity (a.u.) in cell bodies
Young	Old
57700000	108000000
51200000	133000000
57500000	62800000
60800000	70150600
38251200	172000000
44355300	92400000
52018200	112000000
42000000	119000000
53100000
54800000

## Sheet: Fig_3C
Data for Figure 3C
Total inotocin intensity (a.u.) in cell bodies
Intercastes	Regular workers
73800000	87300000
65100000	82200000
72900000	83400000
44000000	66200000
59300000	85400000
9760000	112000000
50915700	20220000
96800000	79100000
87694300

## Sheet: S8_A
Data for Figure S8_A
Number of inotocin punctae
Nurses	Foragers
636	456
661	449
618	543
435	743
359	652
504	453
589	733
788	580
477	645
576	498
554	376
566	503
650

## Sheet: S8_B
Data for Figure S8_B
Total inotocin intensity (a.u.) in punctae
Nurses	Foragers
231000000	234796000
297000000	163000000
281000000	210000000
139341000	318000000
124886000	277000000
126603000	165274000
215508000	322695000
351978000	231683000
212345000	296517000
287989000	175722000
252839000	153675000
240908000	223942000
199425000

## Sheet: S8_C
Data for Figure S8_C
Number of inotocin punctae
Young	Old
773	729
655	907
723	759
591	822
620	683
672	874
841	1117
577	867
787	882
849	784

## Sheet: S8_D
Data for Figure S8_D
Total inotocin intensity (a.u.) in punctae
Young	Old
234628921	283284237
203602358	392181300
250294444	261548959
204057227	320385827
240008518	281575302
223415373	348640220
281480733	391540026
205031977	456751605
253387269	338484082
270968295	333964091

## Sheet: S8_E
Data for Figure S8_E
Number of inotocin punctae
Regular workers	Intercastes
450	506
650	856
519	798
502	625
645	699
684	645
496	861
850	798
750	877

## Sheet: S8_F
Data for Figure S8_F
Total inotocin intensity (a.u.) in punctae
Regular workers	Intercastes
149000000	166000000
238000000	304000000
191000000	341000000
187000000	218000000
254000000	250000000
208000000	240000000
169000000	307000000
362000000	299000000
301000000	347000000
