# Supplementary material for: An oxytocin/vasopressin-related neuropeptide modulates social foraging behavior in the clonal raider ant
Source: PLoS Biol. 2021 Jun 30;19(6):e3001305. doi: 10.1371/journal.pbio.3001305 (PMC8244912; doi:10.1371/journal.pbio.3001305)
Supplement: S3 Data — (XLSX) [file pbio.3001305.s014.xlsx]

## Sheet: Fig. 4C-F and Fig. S10
Data for Figures 4C-F and S10. Data given is total distance traveled in mm per ant per time interval.
	Inotocin, Larvae, Old																				Inotocin, Larvae, Young																				Inotocin, Pupae ,Old
Time point	Ant 1	Ant 2	Ant 3	Ant 4	Ant 5	Ant 6	Ant 7	Ant 8	Ant 9	Ant 10	Ant 11	Ant 12	Ant 13	Ant 14	Ant 15	Ant 16	Ant 17	Ant 18	Ant 19	Ant 20	Ant 1	Ant 2	Ant 3	Ant 4	Ant 5	Ant 6	Ant 7	Ant 8	Ant 9	Ant 10	Ant 11	Ant 12	Ant 13	Ant 14	Ant 15	Ant 16	Ant 17	Ant 18	Ant 19	Ant 20	Ant 1	Ant 2	Ant 3	Ant 4	Ant 5	Ant 6	Ant 7	Ant 8	Ant 9
15	2.76902	7.59262	0.287731	12.3657	0.027255	2.09157	2.2543	2.20326	11.0906	3.3732	0.313826	0.046103	0.26705	0.246294	0.500548	1.11779	1.13743	0.296683	1.05625	2.39083	0.780117	1.01344	0.421076	1.57796	0.780306	0.045322	1.23271	1.2843	0.327614	11.8811	0.012858	0.015046	1.06379	0.674584	0.913493	0.013677	0.616215	0.056611	0.822425	2.37677	1.85727	0.948733	0.462201	5.24952	0.396399	0.009891	1.42959	1.74012	0.190531
30	7.0308	14.8532	1.12477	16.4494	2.44189	2.70023	3.05636	4.39311	12.6181	8.2434	4.5123	2.4529	2.75995	2.99887	4.56596	2.57983	3.33721	0.89727	1.39987	6.59141	0.099373	8.21771	0.21596	5.13077	5.68061	0.277654	6.46471	0.039201	0.728974	20.9502	0.192085	0.052772	2.13424	4.0181	0.251586	0	1.94893	0.361256	6.21048	3.00531	1.36447	1.68564	0.692524	4.05423	0.130735	0.035926	2.80625	0.193503	0.814399
45	1.53968	1.09762	0.277556	23.5994	0.846108	11.0134	7.35898	6.97034	1.53312	5.13981	15.1113	0.410558	4.09994	1.14251	1.50201	1.33551	2.74066	10.4285	9.04532	1.55959	2.60079	4.67066	0.634246	13.0906	4.72063	0.317779	16.7141	3.87676	1.86969	17.8242	0.993838	0.031585	0.301702	6.52438	0.587826	0.004112	1.52469	10.5863	0.915512	6.81724	7.94217	2.27111	1.48262	3.17458	0.827527	0.086952	0.954254	2.32098	1.74531
60	6.41224	4.47301	0.705742	21.5577	7.2594	8.63332	16.04	8.87604	12.8425	4.33516	8.50039	1.35455	10.3157	0.954659	3.99738	1.15087	5.08882	12.8658	1.98008	3.10064	0.603747	4.03018	0.836336	14.4658	12.6474	0.984917	14.6158	9.13809	2.0918	1.05438	0.006211	0.000556	0.403458	4.81874	0.789574	0	3.14779	13.4094	4.10877	1.20671	1.55407	3.17129	0.003726	0	3.06714	0.156016	0.396592	4.53981	2.01416
75	3.69104	3.99035	0.542476	15.0886	8.52448	9.15352	12.5111	20.1173	8.86354	3.19831	8.73273	3.24511	6.21052	11.224	6.95555	2.34664	3.73876	20.654	3.2454	0.267976	0.560269	9.59165	2.43203	11.0572	11.8286	0.381368	5.28773	10.3033	1.97986	11.8867	0.037194	0.028877	3.13489	1.58897	0.218236	0.001764	9.16059	10.2101	2.03069	1.99181	1.06766	1.04171	1.41411	1.71653	0.011462	0.002994	0.016072	4.89653	0.651289
90	12.3539	11.2084	1.72638	17.6849	3.28529	6.76799	15.3847	8.91779	3.00741	0.297192	4.34863	0.62545	1.98836	9.37669	4.85198	2.48685	7.19525	9.13794	1.08452	4.32477	1.68996	13.2833	2.13446	10.5015	2.39747	0.41771	8.95488	3.07164	2.57632	10.9862	0.013161	0.012159	2.75004	1.17556	1.16977	0	3.47668	12.5824	4.00483	0.350351	0.125462	6.5705	0.047401	0.531755	0.446444	0.202573	2.03792	9.56593	0.339141
105	9.67793	14.8883	17.7895	19.8623	9.92655	7.93283	12.3177	13.5531	2.69559	2.3254	9.95941	0.202363	5.70763	10.6599	1.7941	4.03716	9.87185	12.817	0.340792	1.10868	3.73091	11.2063	3.28491	13.3345	0.335342	0.178532	4.34345	11.9263	2.64675	5.11012	0.013937	0.220851	3.45261	2.58142	1.14914	0.003119	4.18462	7.53836	0.171912	0.050728	2.29935	7.78973	0.030274	1.87634	0.216762	0.65659	2.63338	3.07025	0.460377
120	8.13533	14.7176	17.3838	12.121	5.10815	9.97782	16.871	19.1102	4.87001	3.58466	6.48085	0.105971	3.12598	6.80291	4.04246	1.36559	12.2804	12.4101	3.64518	4.26104	2.32435	14.4599	7.36126	8.82562	2.80355	0.077157	14.3761	9.05336	1.33533	6.45407	0.232233	0.038882	3.10971	4.69686	0.696065	0.016753	2.48544	5.8473	1.41198	2.20287	0.426335	1.95253	0.062665	0.047701	0.16401	3.39515	0.696107	1.38	0.817586
135	5.28992	13.0553	20.1392	9.23737	0.26084	1.04773	4.04659	9.03952	1.79502	3.24231	4.87378	1.04025	7.77443	6.82821	1.87626	4.67366	7.1358	16.8825	4.48327	2.12023	1.50853	14.4201	0.953294	0.340855	1.3786	0	3.47104	4.13797	0.106192	12.1396	0.000525	0.00082	3.89918	2.58484	0.279217	0.010161	2.29168	13.8833	3.52479	5.4021	0.474844	0.90274	0.001933	0.004004	0	0.435872	10.0209	0.785861	0.541594
150	1.29859	14.7706	15.5393	23.9796	7.60243	5.76752	15.1203	14.3936	1.85396	0.402269	8.30613	0.423036	6.58281	2.10318	5.21112	4.55002	15.2243	12.4604	2.11946	2.90904	6.66798	17.1611	1.21948	6.54777	6.27391	0.16948	21.4706	1.58514	0.663536	9.26396	0.006152	0.024038	0.735706	4.34827	0.139962	0	4.89124	4.23893	5.72676	1.68911	0.066967	1.59132	0.734751	0.050855	0	0.240752	0.021447	0.258826	0.176911
165	2.42395	7.98769	9.52372	17.1157	2.09192	12.6167	12.4152	8.9533	5.5165	2.08597	10.9878	1.89202	4.14748	12.6171	0.697543	0.966532	2.59039	13.5513	2.30808	5.8281	2.07157	5.14099	1.15222	18.2562	4.49894	0.123992	15.754	3.74127	1.67123	0.008107	0.147532	0.024946	0.67043	4.54681	0.746783	0	0.660577	13.2245	2.35573	1.37467	0.313544	2.33787	0.102594	0.004951	0.890506	0.003449	0.673186	0.067047	0.220203
180	6.48336	3.95381	12.3435	10.7618	0.691809	4.92499	9.49155	9.04904	1.40985	6.85563	3.18136	1.12215	6.78592	9.25967	2.52148	7.40494	13.5498	16.6478	9.31435	2.7987	1.69789	1.50819	3.65384	14.5572	1.55788	0.003782	21.6259	16.9071	2.88432	6.67319	0	0.032792	1.86502	6.47729	0.551566	0.117079	1.88116	13.2601	1.14264	0.553503	1.34465	2.53114	0.047519	0	0.034854	2.40651	0.327363	0	1.32466
195	8.03988	3.76041	14.46	21.5927	1.33087	2.70305	25.2965	10.0938	6.1541	7.33763	12.0585	0.255206	12.0824	13.4464	0.669164	1.87218	6.37976	15.7513	0.966336	3.78862	0.066275	9.35008	1.43632	7.91159	2.29615	0.008452	20.1344	11.8499	6.54878	21.1137	1.10842	0.005781	3.88143	5.49611	0.987866	0.149683	3.53137	10.252	5.84612	0.971383	1.6727	2.80549	1.57182	0.163304	1.11179	0.001808	6.02283	1.68571	0.380866
210	12.4799	14.6784	21.5149	23.2995	1.63537	9.6841	20.0277	17.4618	1.45767	5.02966	19.1307	0.394712	19.581	8.62491	5.62593	1.95358	2.16924	19.3798	3.58839	11.9228	1.50278	16.2505	0.972494	17.3719	0.868939	0.032877	11.2456	6.67606	6.59259	5.57791	0.048966	0.003641	4.06533	6.88405	0.361231	0.000507	10.6283	11.5126	5.50246	2.43092	0.021462	2.9333	0.006442	2.90427	0.511939	0.002395	0.39825	0.753807	1.2084
225	14.2531	14.8864	27.4354	16.3448	0.787725	3.97362	12.3097	22.8666	2.20193	2.71779	5.37455	2.24146	13.0041	9.5474	6.26921	3.44788	4.1407	12.8554	1.33149	4.55852	2.68841	16.0903	0.037798	11.2889	4.85762	0	4.94667	1.05229	5.3152	10.9417	0.070346	0.173719	17.3445	7.9261	0.305673	0.000373	3.43088	15.7987	2.67892	0.510984	0.17406	0.070739	0.82574	1.45291	0.05838	0.746211	3.44918	2.25961	0.643094
240	8.43595	16.2215	16.9608	17.7627	0.010902	6.95571	13.0868	17.1221	6.81438	2.25885	14.5058	1.27338	15.5158	1.11973	5.5755	6.51966	4.41311	13.8314	0.896558	0.778523	1.51743	19.2953	0.680578	1.67503	0.819962	0.005229	0.787657	12.7643	1.11062	3.81607	0.000145	0.021857	16.5295	7.66442	1.54526	0.054109	5.90403	15.0528	3.83853	1.02954	1.49815	5.26387	0.751214	2.18858	0.029616	0	0.031959	0.001127	0.153009
255	3.97913	10.7799	23.3397	25.3458	4.10086	5.15943	2.50487	1.07549	7.98821	4.0516	14.8317	2.73626	17.3538	5.39792	12.3925	4.67073	8.51706	12.3652	3.34519	1.86159	0.944535	10.9436	3.07952	4.93364	2.69679	0.046779	2.36726	16.3953	0.236173	0.18642	0.511094	0.284888	23.4825	7.82862	1.466	0.007741	8.49985	15.5766	6.43075	1.22807	1.15699	1.45392	3.7161	0.178425	0	0	0.005587	0.071894	0.450662
270	4.68269	7.87343	24.9454	22.5439	4.67964	10.7593	5.62286	4.8487	5.33678	1.43436	9.384	2.45914	17.2893	10.7186	10.2534	5.60482	2.7259	12.9055	1.09065	12.0159	1.11326	8.13072	0.405044	0.848352	4.13028	0.042343	1.50585	7.82743	1.44798	14.1372	0.132412	0.104039	7.33051	4.7448	1.41697	0.000631	0.890835	9.92112	7.18009	2.30531	0.090858	0.109468	2.40248	5.77778	0.004066	0	4.67665	0.002425	0.318593
285	6.94797	11.2194	5.12633	19.6466	1.17528	8.0674	3.02107	0.287926	8.15664	1.45685	10.3509	1.49786	14.9267	13.7898	5.23789	2.80393	2.80307	12.8562	0.321151	13.218	0.556206	7.83417	3.61286	1.86904	0.620594	0.016949	0.771547	3.00537	3.29307	15.7238	0.069437	0.066851	11.0025	4.66453	5.06248	0.242359	1.60219	14.4825	10.7008	3.9606	0.10308	0.028445	2.62112	0.156521	1.24037	0.005512	2.25339	2.3427	0.82633
300																	4.37571	11.3039	6.84738	4.736																	2.46647	6.2826	9.5447	1.09363	0.21834	1.64863	1.71402	1.03029	0.279773	0.591517	0.036484	0.004376	2.02463
[truncated: 271 more columns]
