# Supplementary material for: An oxytocin/vasopressin-related neuropeptide modulates social foraging behavior in the clonal raider ant
Source: PLoS Biol. 2021 Jun 30;19(6):e3001305. doi: 10.1371/journal.pbio.3001305 (PMC8244912; doi:10.1371/journal.pbio.3001305)
Supplement: S5 Data — (XLSX) [file pbio.3001305.s016.xlsx]

## Sheet: Export Summary
	This document was exported from Numbers. Each table was converted to an Excel worksheet. All other objects on each Numbers sheet were placed on separate worksheets. Please be aware that formula calculations may differ in Excel.
	Numbers Sheet Name	Numbers Table Name	Excel Worksheet Name
	A
		Table 1	A
	B
		Table 1	B
	C
		Table 1	C
	D
		Table 1	D

## Sheet: A
Data for Figure S2. Plotted using SoftMax Pro 5.4 and a zero baseline reduction was performed to display the data
Inotocin Receptor/Inotocin 100 nM						Inotocin Receptor/Inotocin 33.33 nM						Inotocin Receptor/Inotocin 11.11 nM						Inotocin Receptor/Inotocin 3.704 nM						Inotocin Receptor/Inotocin 1.235 nM						Inotocin Receptor/Inotocin 0.412 nM						Inotocin Receptor/Inotocin 0.137 nM						Inotocin Receptor/Inotocin 0.046 nM						Inotocin Receptor/Inotocin 0.015 nM
Sample 1		Sample 2		Sample 3		Sample 1		Sample 2		Sample 3		Sample 1		Sample 2		Sample 3		Sample 1		Sample 2		Sample 3		Sample 1		Sample 2		Sample 3		Sample 1		Sample 2		Sample 3		Sample 1		Sample 2		Sample 3		Sample 1		Sample 2		Sample 3		Sample 1
Well C16		Well D16		Well E16		Well F16		Well G16		Well H16		Well I16		Well J16		Well K16		Well L16		Well M16		Well N16		Well C17		Well D17		Well E17		Well F17		Well G17		Well H17		Well I17		Well J17		Well K17		Well L17		Well M17		Well N17		Well C18
Time	Fluorescence	Time	Fluorescence	Time	Fluorescence	Time	Fluorescence	Time	Fluorescence	Time	Fluorescence	Time	Fluorescence	Time	Fluorescence	Time	Fluorescence	Time	Fluorescence	Time	Fluorescence	Time	Fluorescence	Time	Fluorescence	Time	Fluorescence	Time	Fluorescence	Time	Fluorescence	Time	Fluorescence	Time	Fluorescence	Time	Fluorescence	Time	Fluorescence	Time	Fluorescence	Time	Fluorescence	Time	Fluorescence	Time	Fluorescence	Time	Fluorescence
0.7252		0.9156		1.0468		1.178		1.3164		1.4564		1.586		1.7164		1.9116		2.0468		2.1772		2.3172		0.8092		0.9404		1.0788		1.2188		1.3484		1.4804		1.6196		1.802		1.9396		2.0804		2.2212		2.3492		0.7226
3.2356	36530.1	3.378	33385.8	3.5084	35224.5	3.6484	36389.4	3.7884	35461.1	3.9188	35318.4	4.1188	36564.8	4.2604	36752.7	4.3892	37260.1	4.5196	36956.4	4.6596	38624.3	4.7892	38430.5	3.25	35004	3.4132	35175.5	3.5508	34720	3.6812	36123	3.8116	35085.8	4.0116	34185.1	4.1412	37070.7	4.2716	37110.4	4.414	37957.2	4.5516	36072	4.682	37236.6	4.8124	39341.5	3.1562	37385.7
5.682	36646.9	5.8116	33322.5	5.9508	35503.8	6.0908	35949	6.2708	35698.1	6.4012	35459.4	6.5412	36792.4	6.6708	36782.7	6.802	37179.2	6.942	36749.3	7.082	38417.4	7.2724	38315.2	5.7732	35039.5	5.914	34724.9	6.0964	34735.1	6.234	36706.7	6.3732	35059.2	6.5036	34231.6	6.634	36783.6	6.774	37352	6.914	37791.2	7.0444	36132.3	7.2348	37239	7.3748	39258.5	5.729	37308.4
8.1732	36588.9	8.4036	33327.1	8.5332	35477	8.6644	35907.9	8.8036	35752.5	8.9436	35330	9.074	36748.1	9.2036	36836.8	9.4084	37457.8	9.546	36802.6	9.6844	38282.6	9.8244	38544.4	8.3164	34985.8	8.4476	34715.1	8.586	34779.5	8.726	36570.2	8.8572	35119.8	8.9964	34438.7	9.1364	36628.1	9.3092	37315.6	9.4468	38003.1	9.5884	36130.5	9.7172	37299.6	9.8476	39273.9	8.1714	37537.5
10.7156	36722.5	10.8772	32971.8	11.0156	35415.8	11.158	35863.3	11.2956	35833	11.426	35616.9	11.6164	36801	11.7572	36836.4	11.8868	37703	12.0164	36452.8	12.1564	38596.4	12.2868	38680.8	10.7476	35393	10.91	34712.5	11.0492	34816.3	11.1804	36484.9	11.3188	35330.6	11.5188	34446.4	11.6484	36582.5	11.7796	37485.1	11.9212	37882.1	12.0492	35825.7	12.1796	37592.3	12.3196	39028.8	10.653	37084.6
13.1796	37056.8	13.3092	33306.2	13.4484	35393.5	13.5884	36050.2	13.7684	35490.9	13.9092	35616.9	14.05	36873.1	14.1812	36763.8	14.3188	37522.3	14.4596	36757.7	14.5892	38756.9	14.77	38776.8	13.2828	35590.1	13.422	35106.6	13.6324	34898.1	13.7716	36149.1	13.9108	35015	14.042	34518.1	14.182	36845.6	14.322	37556.8	14.4516	38046	14.582	36218.7	14.7716	37551.4	14.902	39104.4	13.205	36996.7
15.6708	37107.3	15.9108	33117.3	16.042	35632.1	16.1732	36057.4	16.3108	35206.9	16.4508	35960.3	16.5812	36950.8	16.722	36622.5	16.9172	37643.2	17.0516	36806.6	17.1924	38789.6	17.3316	38664	15.8444	35394.6	15.9732	34941.2	16.114	34786.5	16.2532	36281	16.3844	35040.8	16.5236	34491.3	16.6636	37033.2	16.8452	37560.3	16.986	38189.8	17.1244	36213.3	17.2548	37533	17.3852	39163.2	15.685	36851.5
18.2548	36899.8	18.3844	33136.9	18.5156	35587.2	18.6532	36311.5	18.7932	35369.5	18.9236	35834.4	19.1252	36738.6	19.266	36566.4	19.394	37877	19.5348	37224.9	19.674	38646.8	19.8044	38649.6	18.2868	35125	18.426	35044.8	18.5668	34888	18.698	36161.1	18.8364	34705.6	19.0468	34518.4	19.1764	36905.3	19.318	37566.5	19.4564	38540.1	19.5868	36400.2	19.7172	37726.8	19.8572	39422.4	18.1898	37174.7
20.6948	38542.2	20.826	34594.8	20.966	39024.2	21.198	39095.3	21.3364	38535.6	21.4772	41199.4	21.606	40216.7	21.7364	41247.4	21.8764	42092.9	22.0164	39431.3	22.1468	42971.7	22.3388	44768.6	20.7884	34685.5	20.9284	34797.6	21.1388	34692.3	21.2788	35978.3	21.41	35237.2	21.5388	34470.6	21.6788	36841.9	21.8188	37566.5	21.9492	38466.6	22.0804	36343.7	22.2796	38280.1	22.41	39347.2	20.7434	36333.2
23.2276	50956.2	23.4396	45175.3	23.5692	50539.7	23.7084	49770.3	23.8484	49330.3	23.978	53166.2	24.1092	51471.7	24.2492	52329.5	24.4428	52086.7	24.5796	48387	24.7196	52863.1	24.8596	55665.2	23.3508	40583.5	23.5124	39912.7	23.6508	40327.8	23.7812	38968.4	23.9116	37911.4	24.0516	38202.2	24.1916	37991.1	24.4228	39360.2	24.562	39512	24.6916	36874.2	24.8228	39267.5	24.962	40592.6	23.1746	36629.1
25.778	64976	25.9108	57659	26.0404	63829.1	26.1828	62572.2	26.3108	62076.3	26.4412	66444.1	26.6516	64748.5	26.7828	64438.5	26.914	63147.1	27.0516	59307.1	27.1916	64474.4	27.322	68745.1	25.8548	50682.2	25.994	49422.8	26.1252	49898.6	26.2636	46374.8	26.4884	45261.4	26.6236	46269.9	26.754	43100.5	26.894	44683.4	27.0244	44157.1	27.1548	39595.4	27.2948	42481.6	27.4356	44305.1	25.7194	37438.8
28.2532	78837.9	28.394	69028.6	28.5332	74428.3	28.714	73112.2	28.8532	71936.2	28.9932	75153.6	29.1236	75229.5	29.254	72144.3	29.394	70853.9	29.534	68403.6	29.6644	71512.5	29.8556	75620.9	28.3252	62287.5	28.4876	60938.9	28.7164	61423.9	28.858	55823.7	28.9868	54272.6	29.1268	55926.4	29.266	51450.4	29.3964	51726.3	29.5284	50703.6	29.7124	44172.5	29.8468	48123.9	29.9772	50721.3	28.2794	40967.9
30.746	82034.5	30.9572	72351.7	31.086	77053.7	31.226	76047.3	31.3676	74564.1	31.4964	77264.1	31.626	78103.1	31.7668	73585	31.9588	72110.3	32.0988	71095.8	32.2372	73316.9	32.3668	77602	30.9084	69364.3	31.05	68530.8	31.19	67303	31.3188	63283.1	31.4588	61726.9	31.5988	63308.3	31.7292	59666.2	31.9292	58297	32.0692	56712.3	32.1996	49954.2	32.33	53966.3	32.47	57433.9	30.7826	45660.9
33.2588	83661.1	33.3876	73573.2	33.5292	78210.2	33.6684	76957.1	33.798	74715.3	33.9284	78692.6	34.1588	79333.4	34.29	74108.2	34.4212	72580.1	34.5596	72039.2	34.6892	73104	34.8196	77655.1	33.362	71951.8	33.5012	71904.3	33.6308	69725.8	33.7612	66133.4	33.9972	64878.6	34.1316	66282.1	34.2716	64807.8	34.4116	61558.7	34.542	59235.5	34.6724	54380.7	34.8124	58346	34.942	62082.6	33.257	51413.4
35.7476	84002.4	35.882	74333.9	36.0212	79042	36.2324	77212.3	36.3716	75107.5	36.5108	78816.9	36.6412	79858.4	36.7732	74367.7	36.9116	72374.9	37.0412	72418.6	37.1716	73298.3	37.3716	77819.2	35.8332	73578.1	35.9956	74276.9	36.2236	70678.6	36.354	67626.4	36.4836	65861.4	36.6244	67841.7	36.7636	66961.5	36.894	63289.2	37.0244	60387.1	37.2292	57201.5	37.3644	60365.7	37.4948	64631.2	35.7882	56659.2
38.2644	83671.1	38.4532	74071.8	38.5836	79431.9	38.7236	77288.5	38.8636	75126	38.994	78833.5	39.134	80390.8	39.274	74246.6	39.4548	72337.2	39.5956	71951.8	39.734	73040.5	39.8644	76972.4	38.3956	74297.6	38.5364	75419.5	38.6756	71682.5	38.8068	68118.4	38.9476	65773.1	39.086	67704.9	39.2164	68672.9	39.4372	63960	39.578	60751.3	39.7092	58556.1	39.8476	61596.1	39.9876	65839.8	38.2202	60278.9
40.7564	83615.8	40.886	73636.4	41.0268	79036	41.166	77118.4	41.2956	75446.9	41.426	78176.8	41.6564	79919.7	41.7876	73942.2	41.9268	71469.6	42.0668	71736	42.1972	72736.7	42.3268	76627.1	40.8788	74903.3	41.0404	76169.6	41.1788	71740	41.3204	68279.7	41.502	65692	41.6388	67682.4	41.7796	69420.6	41.9188	64232.7	42.0492	60284.9	42.1796	59252.1	42.3196	61597.9	42.45	66517	40.7634	62814
43.23	82176.2	43.3684	72602.1	43.51	78046.9	43.7284	76920.1	43.8684	75321.2	44.0084	77436.7	44.1396	79654	44.2788	72998.5	44.4188	70455.8	44.5492	71042.1	44.6796	71679.1	44.8692	75676.6	43.3404	74871.9	43.5028	76362.3	43.7308	71582.5	43.8612	67763.1	43.9916	65743.4	44.1316	67014	44.2716	70051.4	44.402	63912	44.542	59806.2	44.7364	59278.4	44.8724	61329.6	45.0124	66225.5	43.3162	64148.2
45.762	81053.2	45.9804	71946.8	46.1108	76434.4	46.2524	76337.1	46.3812	74841.4	46.5108	76058.7	46.6516	78867	46.7908	72287.7	46.9828	69694.8	47.122	70565.4	47.262	70615.8	47.3924	75578.8	45.9036	74222.5	46.0436	76490.8	46.1732	71309	46.3036	67023.5	46.4436	65791.6	46.586	66826.3	46.714	69626.5	46.9348	63676.9	47.074	59113.3	47.206	58848	47.3444	60744.6	47.4852	65511	45.7674	65036.3
48.2948	78606.1	48.4332	71020.3	48.5748	75020.1	48.7028	75431.2	48.834	74163.8	48.974	74126.5	49.1836	77515	49.314	71415.4	49.454	68976.3	49.594	69196.9	49.7244	69219	49.8548	74147.9	48.3756	73317.1	48.538	76491.6	48.6764	71161.4	48.8164	66546.6	49.0084	65371.5	49.1468	66077.1	49.2876	69406.4	49.4284	63455.8	49.5572	58592.4	49.6972	58200.3	49.8372	60289.6	49.9676	64607.5	48.2698	65392.1
50.7468	76812.4	50.8852	69583.5	51.0252	72992.3	51.2548	73978	51.3956	73075.1	51.526	72438.2	51.6564	76050.2	51.7964	70784.5	51.938	68417.7	52.0668	68194.1	52.1972	68525.6	52.4068	72866	50.858	72520.3	50.9884	75514.8	51.194	70224.9	51.3284	66119.8	51.4588	64520.8	51.6004	65402.5	51.7412	69231.4	51.8692	62974.8	52.0092	58026.2	52.1492	57913.7	52.3396	59930.8	52.482	63443.8	50.8218	65040.4
53.298	74980.8	53.478	67453.3	53.618	71323.7	53.758	72439.8	53.8884	71931.8	54.0188	70802.9	54.1604	74731.7	54.2988	69844.5	54.4788	67124	54.6196	66595.5	54.7604	67117	54.8916	71602.5	53.4108	71227.1	53.5724	74528.7	53.702	69417.5	53.8412	65651.8	53.9812	64101.5	54.1116	64596.1	54.242	68708.2	54.4716	62070	54.602	57195.4	54.7324	57555.2	54.8724	59085.4	55.0124	62945.2	53.325	64823.7
55.7908	73601.4	55.9524	65354.9	56.0908	69429	56.222	70602.9	56.3524	70322.7	56.4916	69547.5	56.6916	73617.1	56.8212	68602	56.9628	65917.9	57.1036	65201.5	57.2324	66259.6	57.3724	70486.7	55.9308	69721.6	56.0628	73013.9	56.194	68178.9	56.3356	64999.2	56.5452	63242.9	56.6844	63360	56.8244	68174	56.9556	61071.9	57.0868	56526.9	57.2244	56748.7	57.3644	58247.3	57.4948	62369.4	55.8074	64147
58.2644	72032.5	58.4028	63981.9	58.5332	68072.2	58.7596	69160.6	58.8932	68887.8	59.0236	67676.1	59.154	72486.9	59.294	67514.3	59.434	64629.5	59.5644	63878.9	59.7044	64619.5	59.9044	69127.6	58.4236	68346.7	58.558	72160.1	58.7676	67278	58.8964	63844.3	59.0364	62690.9	59.1764	62645.8	59.306	67052.1	59.438	59909.7	59.5772	55365.8	59.7796	55673.9	59.9172	57202.2	60.0572	62268.5	58.3498	63910.3
60.7964	70527.9	60.986	62946.7	61.126	66562.8	61.266	67721	61.3956	67593.5	61.526	66202.2	61.666	71020.1	61.7964	66709.7	61.986	63489.6	62.1268	62977.4	62.2564	63690.4	62.3876	67734	60.9492	67364.8	61.09	70847.8	61.2188	66324.1	61.3588	63084.8	61.4996	62086.8	61.6308	61619.3	61.7692	66811.6	61.9796	58597.8	62.1092	54551.6	62.2396	54769	62.3812	56417.6	62.5092	61053.1	60.8226	63211.1
63.2892	68956.8	63.4284	61664.3	63.5692	65585.1	63.7004	66209.3	63.8388	66064.8	63.9788	64440.9	64.1892	69755.3	64.3204	65585.8	64.4596	62925.2	64.5892	61864.3	64.7196	62709.1	64.8596	66520.1	63.4004	66773.2	63.5628	69701.5	63.7012	65365.8	63.8428	62087.1	64.0516	61982	64.1916	61178.3	64.3316	66145.7	64.4628	57357.3	64.602	53834.7	64.742	53879.9	64.8724	55949.7	65.002	60195.1	63.2842	62963.9
65.7524	67136.8	65.89	60125.6	66.0204	63787.4	66.1508	64722.9	66.3308	64654.6	66.4612	63474.3	66.5924	68128.5	66.7316	63928.4	66.8708	62333.4	67.002	60804.5	67.1316	61904	67.3364	65845.7	65.9052	65514.2	66.0436	68343.1	66.2732	64563.4	66.4036	61715.3	66.5444	61500.4	66.6852	60098.4	66.8164	65331.3	66.954	56887.6	67.0948	52986.7	67.2756	53294.8	67.4148	54917.3	67.5564	59481.2	65.8674	62391.5
68.2324	65249	68.4052	58655.7	68.5428	62552.1	68.6836	62969.5	68.8132	63613.3	68.9436	62416.2	69.0836	66861.9	69.2236	62882.3	69.354	61589.4	69.5452	60084.7	69.686	61267	69.814	64972.6	68.446	64648	68.6084	66901	68.746	63008.7	68.8876	60959.8	69.0276	60585	69.1564	59350.4	69.2964	64298.3	69.4868	56373.5	69.618	52014.8	69.7572	52304.7	69.8972	54127.8	70.0276	59030.9	68.3498	61788.7
70.7052	63957.4	70.8676	57139.4	71.0052	60696.3	71.1356	61949.5	71.266	62490.1	71.406	61432.7	71.6188	65592.1	71.7572	62003.7	71.8964	60738.1	72.0364	59406.3	72.1668	60335.6	72.3068	64534.1	70.918	63313.6	71.0804	66250.9	71.2188	62027	71.3604	60405.5	71.5588	59635.8	71.6996	58744.2	71.8388	63709	71.97	55676.5	72.1092	51268	72.2492	51444.4	72.3796	53274.6	72.51	58222.9	70.8602	60783.3
73.198	63170.9	73.3396	56102.9	73.4676	59718.8	73.5988	60720.7	73.818	61500.5	73.9484	59880.2	74.0788	63901.6	74.2188	61534	74.3588	59988.4	74.4892	58867.2	74.6196	59568.8	74.8244	63763.8	73.4124	62361.4	73.5508	65193.7	73.7812	61194.2	73.9116	59578.1	74.0516	58620.8	74.1812	57846.8	74.3116	62998.5	74.4516	54694.1	74.5916	51321.3	74.7828	50532.9	74.9236	53064.8	75.0628	57181.6	73.3858	60185.6
75.7204	62396	75.9604	54929.8	76.1012	58362.1	76.2404	60016.9	76.3716	60201.2	76.5108	58697.9	76.6508	62240.1	76.7828	60385	76.97	59469.8	77.1116	58022.3	77.242	58852.9	77.3732	63190	75.954	60987.6	76.0932	64199.4	76.2236	60298.7	76.3652	58628.3	76.5036	57925.9	76.634	56947.1	76.774	62585.2	76.9844	54208.9	77.1148	51338.4	77.2548	50420.6	77.3948	52657.7	77.5244	56080.6	75.8474	59682.5
78.2732	61112.9	78.4348	54072.2	78.5732	57577.9	78.7036	59208.9	78.8436	59312.7	78.9836	57380.9	79.174	61049.8	79.314	59695.2	79.454	58860.1	79.5844	57482.9	79.714	58154	79.8548	61581.7	78.4476	60371.6	78.586	63013.7	78.7284	59161.4	78.8564	58185.9	79.0556	57199	79.1964	56237	79.3268	61316.7	79.4572	53642.5	79.5972	51066.6	79.7372	49799.3	79.8676	51802.6	79.9972	55412.6	78.3474	58924.2
80.7452	60053.1	80.9076	52795.8	81.0364	56397.6	81.254	58734.7	81.3956	58109.4	81.526	56345	81.666	60260.5	81.806	59201.8	81.9364	58084.5	82.0668	56535.7	82.2068	57408.3	82.3972	60600.3	80.898	59864	81.0396	62163.4	81.2404	58637.4	81.3788	57675.1	81.5188	56828.3	81.6596	55882.6	81.7908	61049.8	81.9292	53282	82.0692	50382	82.1996	48902.2	82.3796	51048.6	82.522	54698.2	80.8826	58412.7
83.2884	58885.9	83.478	51986.3	83.618	55794.6	83.7484	58117	83.8796	57329.8	84.0188	55544.2	84.1588	59387.6	84.2884	58691.8	84.4764	57216.5	84.6188	55814.1	84.7492	56980.4	84.8796	59653.3	83.4612	59255.8	83.6228	61684.3	83.7612	57932.9	83.9028	57183.1	84.0308	55841.3	84.162	55391.4	84.302	60387.9	84.5228	52750.3	84.662	49539.7	84.802	48069	84.9324	50401	85.0628	54394	83.3562	57645.1
85.7812	58301.6	85.9204	51606.8	86.0612	54928.8	86.1924	57517.8	86.3308	56825.6	86.4708	54723.2	86.6812	58533.7	86.8212	58270.8	86.9612	56441.4	87.0916	55893.5	87.222	56716.8	87.362	59679.9	85.9652	58575.2	86.1036	60724.9	86.2452	57338.1	86.3732	56258.7	86.5916	55070.1	86.734	54710.5	86.8644	60036.6	86.994	52468	87.1348	49329.7	87.2644	47921	87.3948	49908.6	87.5348	54242	85.837	57564.5
88.2548	57173.4	88.394	51046.7	88.5252	54595.4	88.7492	56564.8	88.8836	56254.2	89.014	54432.1	89.154	58021.8	89.2932	57692	89.4236	55904	89.554	56053.8	89.694	56422.9	89.8964	59595.6	88.4268	57638.7	88.566	59909.1	88.7476	56127.3	88.8876	55701	89.026	54220	89.1564	54179.2	89.2868	59106.5	89.4268	51859.5	89.5668	48772.7	89.6964	47451.2	89.8876	49908.3	90.0276	53576	88.3898	56647.3
90.7956		90.9972		91.1364		91.2676		91.406		91.546		91.6756		91.8068		92.0028		92.1468		92.2772		92.4172		90.9956		91.13		91.2692		91.41		91.5388		91.6692		91.8092		92.0292		92.1596		92.2996		92.4292		92.5604		90.8722
[truncated: 52 more columns]

## Sheet: B
Data for Figure S2. Plotted using SoftMax Pro 5.4 and a zero baseline reduction was performed to display the data
Inotocin Receptor/Inotocin 100 nM						Inotocin Receptor/Buffer
Sample 1		Sample 2		Sample 3		Sample 1		Sample 2		Sample 3
Well C16		Well D16		Well E16		Well F21		Well G21		Well H21
Time	Fluorescence	Time	Fluorescence	Time	Fluorescence	Time	Fluorescence	Time	Fluorescence	Time	Fluorescence
0.7252		0.9156		1.0468		1.1242		1.2546		1.3946
3.2356	36530.1	3.378	33385.8	3.5084	35224.5	3.597	35948.9	3.8242	35502.2	3.957	36749.6
5.682	36646.9	5.8116	33322.5	5.9508	35503.8	6.1794	35872.1	6.309	35631.1	6.4394	36471.6
8.1732	36588.9	8.4036	33327.1	8.5332	35477	8.6114	35874.5	8.7434	35622.6	8.8826	36384.3
10.7156	36722.5	10.8772	32971.8	11.0156	35415.8	11.0842	35959.4	11.3098	35550.4	11.4442	36712.7
13.1796	37056.8	13.3092	33306.2	13.4484	35393.5	13.6362	35757.7	13.7666	35689.1	13.8986	36640
15.6708	37107.3	15.9108	33117.3	16.042	35632.1	16.141	35667.1	16.2698	35707.9	16.4098	36739.9
18.2548	36899.8	18.3844	33136.9	18.5156	35587.2	18.5818	35361.6	18.7218	35875.8	18.9218	36678.5
20.6948	38542.2	20.826	34594.8	20.966	39024.2	21.165	35117.8	21.2962	35689	21.4346	36676
23.2276	50956.2	23.4396	45175.3	23.5692	50539.7	23.6682	35765.9	23.8074	36068.1	23.9466	37196.8
25.778	64976	25.9108	57659	26.0404	63829.1	26.1714	36894.5	26.3722	36856.5	26.5098	38130.9
28.2532	78837.9	28.394	69028.6	28.5332	74428.3	28.7018	38531.1	28.8322	37989.8	28.973	40032.8
30.746	82034.5	30.9572	72351.7	31.086	77053.7	31.1746	39623.1	31.3146	38398.4	31.4546	41084.3
33.2588	83661.1	33.3876	73573.2	33.5292	78210.2	33.6466	39937	33.7866	38738.6	33.977	41635
35.7476	84002.4	35.882	74333.9	36.0212	79042	36.1994	39893.9	36.3298	38629.8	36.4698	41234
38.2644	83671.1	38.4532	74071.8	38.5836	79431.9	38.6818	39315.2	38.8218	38396.2	38.9618	40545
40.7564	83615.8	40.886	73636.4	41.0268	79036	41.1242	38912.4	41.2642	37678.5	41.4842	39914.5
43.23	82176.2	43.3684	72602.1	43.51	78046.9	43.757	38503.8	43.897	36971.3	44.037	39062.9
45.762	81053.2	45.9804	71946.8	46.1108	76434.4	46.2194	38051.3	46.3594	36583.3	46.489	38522.5
48.2948	78606.1	48.4332	71020.3	48.5748	75020.1	48.7026	37306.9	48.9146	36440.5	49.0522	37905.1
50.7468	76812.4	50.8852	69583.5	51.0252	72992.3	51.2042	36666.3	51.3346	36127.2	51.4746	37661.6
53.298	74980.8	53.478	67453.3	53.618	71323.7	53.697	36546.2	53.8378	35858.9	53.969	37583.2
55.7908	73601.4	55.9524	65354.9	56.0908	69429	56.161	36652.1	56.289	35606	56.4898	37503.1
58.2644	72032.5	58.4028	63981.9	58.5332	68072.2	58.7122	36576.2	58.8522	35611.4	58.9914	37504.9
60.7964	70527.9	60.986	62946.7	61.126	66562.8	61.2354	36475.9	61.3762	35670	61.505	37228.2
63.2892	68956.8	63.4284	61664.3	63.5692	65585.1	63.7266	36438.5	63.9258	35692.9	64.0674	37115.4
65.7524	67136.8	65.89	60125.6	66.0204	63787.4	66.2194	36310.9	66.3594	35865.5	66.4994	36726.5
68.2324	65249	68.4052	58655.7	68.5428	62552.1	68.7434	35975.2	68.8738	35942.5	69.0026	36779.9
70.7052	63957.4	70.8676	57139.4	71.0052	60696.3	71.2346	35590.8	71.433	35922.7	71.5746	36523.7
73.198	63170.9	73.3396	56102.9	73.4676	59718.8	73.757	35672.4	73.897	35920.3	74.0282	36547.5
75.7204	62396	75.9604	54929.8	76.1012	58362.1	76.281	35688.3	76.409	35853.3	76.5402	36540.5
78.2732	61112.9	78.4348	54072.2	78.5732	57577.9	78.7418	36094.8	78.9666	35527.6	79.1018	36749.6
80.7452	60053.1	80.9076	52795.8	81.0364	56397.6	81.2658	35968.5	81.4042	35487.7	81.5346	36696.1
83.2884	58885.9	83.478	51986.3	83.618	55794.6	83.7882	36185.5	83.917	35557.1	84.0474	36677.6
85.7812	58301.6	85.9204	51606.8	86.0612	54928.8	86.2594	35961.6	86.4762	36003.9	86.6194	36791
88.2548	57173.4	88.394	51046.7	88.5252	54595.4	88.8018	35947.2	88.9418	35922.3	89.0722	37060.6
90.7956		90.9972		91.1364		91.3042		91.4346		91.5746

## Sheet: C
Data for Figure S2. Plotted using SoftMax Pro 5.4 and a zero baseline reduction was performed to display the data
Inotocin Receptor/Inotocin 100 nM						Inotocin Receptor/Scrambled peptide 100 nM
Sample 1		Sample 2		Sample 3		Sample 1		Sample 2		Sample 3
Well C16		Well D16		Well E16		Well I21		Well J21		Well K21
Time	Fluorescence	Time	Fluorescence	Time	Fluorescence	Time	Fluorescence	Time	Fluorescence	Time	Fluorescence
0.7252		0.9156		1.0468		1.5354		1.7546		1.8954
3.2356	36530.1	3.378	33385.8	3.5084	35224.5	4.0874	37209.8	4.2274	35876.3	4.3674	37887.3
5.682	36646.9	5.8116	33322.5	5.9508	35503.8	6.5802	37429.7	6.7194	36050.1	6.8506	38109.1
8.1732	36588.9	8.4036	33327.1	8.5332	35477	9.0218	37619.7	9.2426	36183.2	9.3826	38377.6
10.7156	36722.5	10.8772	32971.8	11.0156	35415.8	11.5746	37661.8	11.7162	36002	11.857	38291
13.1796	37056.8	13.3092	33306.2	13.4484	35393.5	14.037	37376.5	14.177	35813.7	14.3074	38198.9
15.6708	37107.3	15.9108	33117.3	16.042	35632.1	16.5394	36880.9	16.7098	36048.5	16.8522	38205.7
18.2548	36899.8	18.3844	33136.9	18.5156	35587.2	19.053	36921.7	19.1922	36161.7	19.3322	38421
20.6948	38542.2	20.826	34594.8	20.966	39024.2	21.5746	36668.5	21.705	36131.7	21.8346	38938
23.2276	50956.2	23.4396	45175.3	23.5692	50539.7	24.077	37322.1	24.3074	36262	24.449	39305.1
25.778	64976	25.9108	57659	26.0404	63829.1	26.6498	38492.2	26.7898	36905.6	26.9194	39904
28.2532	78837.9	28.394	69028.6	28.5332	74428.3	29.1122	39756.1	29.2426	37882.2	29.3722	40461.2
30.746	82034.5	30.9572	72351.7	31.086	77053.7	31.585	40403.6	31.7722	38358.9	31.917	41205.9
33.2588	83661.1	33.3876	73573.2	33.5292	78210.2	34.1178	40269.7	34.2586	38588.3	34.3874	41115.9
35.7476	84002.4	35.882	74333.9	36.0212	79042	36.6098	40455.5	36.7394	38647.3	36.8802	41160.1
38.2644	83671.1	38.4532	74071.8	38.5836	79431.9	39.0922	39833.2	39.2802	38079.3	39.4226	40577.8
40.7564	83615.8	40.886	73636.4	41.0268	79036	41.625	39139.8	41.765	37669.5	41.8954	39944.6
43.23	82176.2	43.3684	72602.1	43.51	78046.9	44.1674	38630.1	44.2978	36951.4	44.4394	39190.3
45.762	81053.2	45.9804	71946.8	46.1108	76434.4	46.6202	38172.7	46.8394	36468.5	46.9698	38990
48.2948	78606.1	48.4332	71020.3	48.5748	75020.1	49.1922	37867.3	49.3226	36126.6	49.4538	38991.2
50.7468	76812.4	50.8852	69583.5	51.0252	72992.3	51.6042	37271.4	51.7362	35559.2	51.8746	39095.1
53.298	74980.8	53.478	67453.3	53.618	71323.7	54.1074	37369.5	54.2834	35458.5	54.417	38757.1
55.7908	73601.4	55.9524	65354.9	56.0908	69429	56.6298	37200.5	56.7594	35035.2	56.8898	38579.8
58.2644	72032.5	58.4028	63981.9	58.5332	68072.2	59.1226	37144.1	59.2522	35353.5	59.393	38084
60.7964	70527.9	60.986	62946.7	61.126	66562.8	61.645	36875.2	61.8546	35421.5	61.985	38200.6
63.2892	68956.8	63.4284	61664.3	63.5692	65585.1	64.197	36824	64.329	35621.8	64.4674	38207
65.7524	67136.8	65.89	60125.6	66.0204	63787.4	66.6298	36498.4	66.7602	35635.4	66.9002	38245
68.2324	65249	68.4052	58655.7	68.5428	62552.1	69.1426	36230.7	69.3626	35385.9	69.4938	38203.5
70.7052	63957.4	70.8676	57139.4	71.0052	60696.3	71.705	35930.2	71.8362	35335.2	71.9754	38285.4
73.198	63170.9	73.3396	56102.9	73.4676	59718.8	74.1594	36376	74.297	35209.9	74.4378	38429.7
75.7204	62396	75.9604	54929.8	76.1012	58362.1	76.6794	36447.4	76.9002	35458.3	77.0298	38611.7
78.2732	61112.9	78.4348	54072.2	78.5732	57577.9	79.2322	36756	79.3626	35380.9	79.5026	38471.4
80.7452	60053.1	80.9076	52795.8	81.0364	56397.6	81.665	36948	81.805	35200.7	81.9458	38167.2
83.2884	58885.9	83.478	51986.3	83.618	55794.6	84.1866	37006.7	84.4074	35261	84.5498	38054
85.7812	58301.6	85.9204	51606.8	86.0612	54928.8	86.7514	36873.9	86.8898	35226	87.0298	37888.6
88.2548	57173.4	88.394	51046.7	88.5252	54595.4	89.2122	36535.1	89.3522	35269.2	89.4842	38068.7
90.7956		90.9972		91.1364		91.7162		91.945		92.085

## Sheet: D
Data for Figure S2. Plotted using SoftMax Pro 5.4 and a zero baseline reduction was performed to display the data
Inotocin Receptor/Inotocin 100 nM						Empty vector/Inotocin 100 nM						Empty vector/ATP
Sample 1		Sample 2		Sample 3		Sample 1		Sample 2		Sample 3		Sample 1		Sample 2		Sample 3
Well C16		Well D16		Well E16		Well C3		Well D3		Well E3		Well L3		Well M3		Well N3
Time	Fluorescence	Time	Fluorescence	Time	Fluorescence	Time	Fluorescence	Time	Fluorescence	Time	Fluorescence	Time	Fluorescence	Time	Fluorescence	Time	Fluorescence
0.7252		0.9156		1.0468		0.726		0.866		1.006		1.9868		2.1172		2.3188
3.2356	36530.1	3.378	33385.8	3.5084	35224.5	3.2084	24306.4	3.4204	25433.9	3.5588	27530.7	4.5596	26841.2	4.6996	30046.6	4.83	29983.8
5.682	36646.9	5.8116	33322.5	5.9508	35503.8	5.7204	24257	5.8828	25773.2	6.0212	27797.7	7.042	26938.4	7.1724	30115.5	7.3028	29883.1
8.1732	36588.9	8.4036	33327.1	8.5332	35477	8.234	24175.1	8.3748	25999.5	8.5052	28011.6	9.5148	27092.7	9.6452	30094.1	9.846	29627.3
10.7156	36722.5	10.8772	32971.8	11.0156	35415.8	10.7356	24138.8	10.9476	25866.3	11.0868	28087.4	12.0972	27306.8	12.2372	29927.7	12.3676	29846.4
13.1796	37056.8	13.3092	33306.2	13.4484	35393.5	13.2684	24302.8	13.4308	25856	13.57	27954.5	14.5796	27471.7	14.71	29595.3	14.85	29783.4
15.6708	37107.3	15.9108	33117.3	16.042	35632.1	15.7684	24495.9	15.9108	25459.2	16.0412	27969	17.042	27381.8	17.1828	29755.1	17.3836	29692.4
18.2548	36899.8	18.3844	33136.9	18.5156	35587.2	18.2732	24468.1	18.4852	25583.7	18.6236	27600.3	19.6348	27387.3	19.7652	29917.7	19.8948	29597.5
20.6948	38542.2	20.826	34594.8	20.966	39024.2	20.7972	24294.7	20.9372	25605.8	21.0772	27443.2	22.1068	28339.8	22.2372	31546.3	22.378	31175.8
23.2276	50956.2	23.4396	45175.3	23.5692	50539.7	23.2684	24530.8	23.41	26221.6	23.5388	27873.7	24.5596	35227.1	24.6996	38933.7	24.91	38826.9
25.778	64976	25.9108	57659	26.0404	63829.1	25.802	25506.3	26.0116	26728.9	26.1524	29245.3	27.162	43289.1	27.2924	48107.6	27.4228	47544.4
28.2532	78837.9	28.394	69028.6	28.5332	74428.3	28.3244	27054.5	28.4636	27798	28.594	30556.5	29.6348	50199.7	29.7764	55043.8	29.9148	54736.6
30.746	82034.5	30.9572	72351.7	31.086	77053.7	30.8068	28379.9	30.946	28349.5	31.0764	31194.4	32.0972	51099.6	32.2372	55552.7	32.4276	55445.7
33.2588	83661.1	33.3876	73573.2	33.5292	78210.2	33.3196	29274.5	33.5092	28918.3	33.6484	31221.7	34.6612	50777	34.79	53503.9	34.93	54714
35.7476	84002.4	35.882	74333.9	36.0212	79042	35.822	29352.5	35.9612	28526.7	36.0916	30981.4	37.1324	49881.8	37.2724	51492	37.4124	53302.8
38.2644	83671.1	38.4532	74071.8	38.5836	79431.9	38.3028	28689.1	38.4332	28164.9	38.5636	30579.9	39.6052	48747.8	39.746	49357.4	39.9348	51999.6
40.7564	83615.8	40.886	73636.4	41.0268	79036	40.9604	27714.3	41.0964	27259.5	41.2276	29644.4	42.2372	47459	42.3676	47443.2	42.5076	50526
43.23	82176.2	43.3684	72602.1	43.51	78046.9	43.426	26715.8	43.5588	26730.1	43.6892	28814.4	44.73	46463.2	44.87	45353.9	45.0004	49347.9
45.762	81053.2	45.9804	71946.8	46.1108	76434.4	45.9708	25822.4	46.1012	26254.3	46.3252	28135.4	47.282	45330.1	47.4724	43656.6	47.6132	48143.9
48.2948	78606.1	48.4332	71020.3	48.5748	75020.1	48.5444	25414.2	48.6836	25861.9	48.814	27730.3	49.8052	43818.8	49.9452	41989.7	50.0852	46741.4
50.7468	76812.4	50.8852	69583.5	51.0252	72992.3	50.978	25077.9	51.1076	25632.2	51.2468	27286.8	52.298	42360	52.4276	40807.8	52.558	45057.2
53.298	74980.8	53.478	67453.3	53.618	71323.7	53.4884	24953.5	53.6292	25495.4	53.842	26914.6	54.79	41341.2	54.9804	39270.9	55.1204	43311.3
55.7908	73601.4	55.9524	65354.9	56.0908	69429	56.062	24621.1	56.1908	25482.5	56.322	26829.2	57.3228	40089.6	57.4628	38070.4	57.5924	41912.1
58.2644	72032.5	58.4028	63981.9	58.5332	68072.2	58.4948	24328.7	58.6244	25198.8	58.7636	26715	59.8148	38859.1	59.9452	36637.7	60.0756	40622
60.7964	70527.9	60.986	62946.7	61.126	66562.8	61.006	24214	61.146	24912.2	61.3588	26622.6	62.3076	37437.8	62.498	35660.1	62.6372	39673.3
63.2892	68956.8	63.4284	61664.3	63.5692	65585.1	63.5796	24168	63.7084	24698.6	63.8388	26457.5	64.85	36289.2	64.99	34518.1	65.1204	38447.1
65.7524	67136.8	65.89	60125.6	66.0204	63787.4	66.0116	24298.5	66.1412	24954.8	66.2828	26380.2	67.3124	35222	67.442	33900	67.5732	37482.1
68.2324	65249	68.4052	58655.7	68.5428	62552.1	68.534	24339.1	68.6748	24925.4	68.8852	26326.9	69.8348	34646.7	70.0252	33412.6	70.1652	36493.9
70.7052	63957.4	70.8676	57139.4	71.0052	60696.3	71.106	24407.7	71.2684	24771.8	71.4068	26367.2	72.4476	33825.3	72.5772	33041.4	72.7076	35665.4
73.198	63170.9	73.3396	56102.9	73.4676	59718.8	73.6388	24300.7	73.7796	24380	73.9108	26470.6	74.9196	33360.1	75.05	32753.1	75.1908	34795.7
75.7204	62396	75.9604	54929.8	76.1012	58362.1	76.082	24393.6	76.2228	24523.6	76.4212	26523	77.374	32600.9	77.5628	31959.8	77.6924	34151.9
78.2732	61112.9	78.4348	54072.2	78.5732	57577.9	78.6348	24197.5	78.7644	24462.3	78.9052	26533.3	79.9148	31834.4	80.0452	31203.5	80.1756	33661.4
80.7452	60053.1	80.9076	52795.8	81.0364	56397.6	81.0964	24048.9	81.238	24355.1	81.3764	26587	82.3876	31215.9	82.518	30863.1	82.6596	33161
83.2884	58885.9	83.478	51986.3	83.618	55794.6	83.5892	23843.4	83.7508	24234.8	83.9276	26344.5	84.8804	30599.7	85.07	30701.6	85.2004	32839.4
85.7812	58301.6	85.9204	51606.8	86.0612	54928.8	86.1508	23938.1	86.3132	24541.8	86.4524	26131.3	87.482	30434.6	87.6132	30813.7	87.7532	32293.6
88.2548	57173.4	88.394	51046.7	88.5252	54595.4	88.6452	24107.2	88.7844	24711.1	88.9156	25802.1	89.9452	29923.9	90.0852	30371.2	90.226	32101.3
90.7956		90.9972		91.1364		91.1156		91.278		91.5068		92.5028		92.6372		92.7684
