# Supplementary material for: An oxytocin/vasopressin-related neuropeptide modulates social foraging behavior in the clonal raider ant
Source: PLoS Biol. 2021 Jun 30;19(6):e3001305. doi: 10.1371/journal.pbio.3001305 (PMC8244912; doi:10.1371/journal.pbio.3001305)
Supplement: S6 Data — (XLSX) [file pbio.3001305.s017.xlsx]

## Sheet: A
Data for Figure S3. Plotted using SoftMax Pro 5.4 and a zero baseline reduction was performed to display the data
ItcR + no G protein
Inotocin 10uM						Buffer
Sample 1		Sample 2		Sample 3		Sample 1		Sample 2		Sample 3
Well C18		Well D18		E18T		Well C22		Well D22		Well E22
Time	Fluorescence	Time	Fluorescence	Time	Fluorescence	Time	Fluorescence	Time	Fluorescence	Time	Fluorescence
0.7206	24532.9	0.8502	23727.8	0.9798	23348	0.7264	22460.9	0.8576	22096.3	1.072	22202.8
3.1542	23438.9	3.2838	23310.2	3.423	24063.8	3.288	22104.6	3.4296	22270.9	3.5584	22610.5
5.695	24424.4	5.935	23434.4	6.0646	23870.2	5.7304	22156.8	5.8928	21756.3	6.0312	22141.4
8.247	24059.8	8.3774	22869.4	8.5078	24040.4	8.224	22451	8.3536	21753.7	8.58	22982.6
10.7198	24091.6	10.8822	23081.3	11.0198	23850.3	10.7976	22159.2	10.9368	21858.9	11.068	21916.1
13.3654	24037.2	13.4926	23774.3	13.623	23289.9	13.2376	22075.1	13.368	22062.8	13.4984	22225.1
15.7966	24255.8	15.9262	23811.9	16.0654	23487.5	15.7216	22665.5	15.8608	23104.3	16.0752	22917
18.227	24118.8	18.3574	24310.7	18.4974	23889.8	18.2952	22344.8	18.4344	22598.9	18.5656	22259.2
20.7014	23723.6	20.8758	23635.5	21.011	24171.8	20.7256	22070.2	20.8552	21746.7	20.9872	23095
23.2238	24387.5	23.3534	24052.9	23.4926	25741	23.2192	22133.2	23.3584	21359.5	23.572	22639.9
25.6646	31972.6	25.827	31591.6	25.9654	32435	25.7928	22975.5	25.932	22093.3	26.0632	23177.4
28.2278	32736.6	28.439	33007.7	28.5678	33229.6	28.2232	22621.7	28.3528	22554.2	28.4832	22667.8
30.7406	34728.7	30.8702	33786.5	31.0102	34245.5	30.7152	22576.6	30.8776	21749.3	31.0712	22585.2
33.2038	34437.9	33.343	34234	33.4838	33964.6	33.2904	21546.4	33.4192	21876.4	33.5504	22157.2
35.6846	37133.7	35.8606	33938.5	35.995	35361.4	35.712	22363.9	35.8416	21519.9	35.9808	22232.4
38.167	34797.9	38.3294	34490.4	38.4678	35685	38.2136	21989.1	38.3536	21340.7	38.5672	22723.8
40.6494	36428.8	40.8118	35064.7	40.951	34108.5	40.8136	22950	40.9456	21434.1	41.076	22175.4
43.1822	36345.2	43.3574	35633.5	43.4926	34589.5	43.2776	22523.7	43.4088	20912.1	43.5488	22623.6
45.655	35777.2	45.8166	34377.3	45.955	35037.4	45.7416	22469.8	45.8808	21385.4	46.0736	22121.2
48.1366	34608.1	48.299	33922.5	48.4382	33987.4	48.3232	21664.7	48.4528	21727.8	48.5832	22267.6
50.6798	35277.8	50.8542	33708.5	50.9902	32993.8	50.7952	21851.3	50.9576	21091.6	51.096	22851.6
53.1622	34704	53.3238	33944.1	53.463	33066.1	53.268	22165.4	53.4296	21445.6	53.6584	21946.3
55.635	33766.9	55.7966	33636.8	55.9358	32369.3	55.8224	22283.3	55.952	21464.5	56.0912	22904.7
58.1774	33299.5	58.3502	32766.1	58.4878	33500.3	58.2936	22848.7	58.4344	21694.8	58.5736	22511.7
60.6806	33241	60.8102	32643.3	60.9502	31935.8	60.7568	22198.5	60.8952	21731.1	61.0968	22025
63.1726	33574.3	63.3342	33073.7	63.463	31610.5	63.32	22275.5	63.4496	21800.7	63.5888	22255.6
65.6766	32478.9	65.8478	31962.7	65.9854	31251.8	65.7728	22626.6	65.9112	21850	66.0528	22571.3
68.1782	32149.9	68.3174	31790.8	68.4574	31090.2	68.2632	21866.5	68.4032	21671.5	68.604	23100.1
70.6998	31853.8	70.8406	30607.7	70.9718	31282	70.8432	22071.9	70.9776	21368.8	71.116	22687.9
73.2318	31149.5	73.4446	31001.3	73.583	29964.2	73.328	21881	73.4696	21304.7	73.5984	22175.9
75.755	31081.4	75.9166	30679.6	76.0558	30760.6	75.8008	21840	75.9624	20980.8	76.1808	22254.1
78.2278	30403.2	78.3686	30051.2	78.4974	30481.6	78.3528	21995.5	78.5152	21547.7	78.6544	22857
80.7094	30174.3	80.9502	30410.7	81.0902	29464.5	80.8432	21568.3	80.9856	20985.8	81.116	22591
83.2646	30037.9	83.4022	29356.3	83.5326	30095.6	83.328	22069.7	83.4584	21329.5	83.6888	22822.6
85.7358	30195.1	85.875	28924.2	86.0054	29851.5	85.8504	22455.4	85.992	21675.2	86.1304	22425.9
88.267	29952.8	88.479	28834.4	88.6182	29389.3	88.324	21811.2	88.4632	21045.8	88.5928	21843.8
90.7814	29686.7	90.9198	29431.6	91.0502	29317.3	90.8072	22408.9	90.9368	21748.4	91.1432	22018.4
93.2638	29352.2	93.3934	28764.8	93.5246	28191	93.3584	21860.7	93.52	21804.9	93.6584	22394
95.9286	29409.3	96.0646	28786.7	96.1958	27961.6	95.8888	22182.7	96.0208	21109.4	96.1512	22102.6
98.4086	29250.1	98.5382	29428.5	98.6694	28574.5	98.3328	22424.5	98.4632	21999.2	98.68	22466.2
100.941	29268.6	101.081	27926.3	101.293	28265.5	100.897	22600.4	101.036	21725.9	101.166	21890.5

## Sheet: C
Data for Figure S3. Plotted using SoftMax Pro 5.4 and a zero baseline reduction was performed to display the data
ItcR + Gq alpha16
Inotocin 10uM						Buffer
Sample 1		Sample 2		Sample 3		Sample 1		Sample 2		Sample 3
Well C13		Well D13		Well E13		Well C17		Well D17		Well E17
Time	Fluorescence	Time	Fluorescence	Time	Fluorescence	Time	Fluorescence	Time	Fluorescence	Time	Fluorescence
0.7194	27550.6	0.8602	26201.9	0.9898	24304.2	0.7204	25069.9	0.9492	24349.3	1.0796	24599.3
3.2626	28145.8	3.4826	25223.3	3.621	24833.9	3.2628	25551.4	3.3916	24312.8	3.5316	25234.1
5.7842	27065.2	5.9458	25653.8	6.0738	25489.4	5.7348	24439.6	5.874	25042.5	6.0148	24753
8.2962	27954.2	8.4258	25879.9	8.557	25281	8.266	25625.2	8.4788	24554.3	8.6172	25144.4
10.7986	27368.1	10.981	26672.7	11.1186	25143.9	10.79	25042.4	10.9292	24571.3	11.07	24654.6
13.281	27801.1	13.4426	25675	13.5714	25131.9	13.2636	25696.3	13.402	23894.4	13.5316	24605.1
15.7642	28158.7	15.8938	26284.9	16.0242	25521	15.794	25770	16.006	24639.3	16.1444	24380.8
18.2962	28053	18.4786	25764.2	18.6162	26120.9	18.318	25094.5	18.4572	23837.1	18.598	24907.6
20.7786	27217.3	20.9402	26363.9	21.069	25790.4	20.7908	25034.3	20.93	24215.9	21.0612	24409.4
23.2722	26935.9	23.4026	25919.4	23.541	25902.8	23.3316	23890.3	23.534	24370	23.6716	24728.8
25.7938	30556.7	26.0058	27698.2	26.1338	27838.8	25.846	24566.7	25.9844	24573.4	26.114	25123.4
28.3458	32159.7	28.4762	28881.6	28.6066	28624.7	28.3268	25634.8	28.4884	24632.4	28.6268	24885.6
30.7802	32307.4	30.9098	29870	31.049	29541.2	30.8588	25916.2	31.0612	24507.7	31.2004	25476.6
33.3122	32493.5	33.5314	30591.8	33.661	30043.3	33.3892	24627.7	33.5316	24916.8	33.662	25202.7
35.845	33141.4	35.9746	30561.6	36.1058	29659.2	35.8724	25058	36.0036	25169.8	36.1348	24577.8
38.3082	33150.6	38.4466	31120.9	38.5882	30403.7	38.4836	25862	38.6164	24283.6	38.7468	25053.6
40.8402	33981.4	41.0586	31159.7	41.189	30467.2	40.9196	25999.2	41.0812	23631.3	41.21	24970.7
43.389	33789.8	43.5234	31828.4	43.6618	29160.7	43.4724	24325.3	43.6116	24470.4	43.8276	25748.3
45.8458	33577.9	45.9842	30913.8	46.1258	29837.9	46.046	25649.3	46.1852	24554.7	46.3164	25098.8
48.3778	32211.5	48.5666	31413.7	48.6962	30060.5	48.4764	24780.1	48.6068	24346.7	48.7372	24097
50.869	32704.2	51.0306	31058.3	51.169	30065.6	50.9692	24843.8	51.1316	24377.3	51.3244	24310.3
53.341	31472	53.5034	30898.6	53.6426	29327.5	53.5436	25095.6	53.6724	24070.7	53.8036	24441.1
55.8858	30926.6	56.0738	31460.1	56.2042	29413.9	55.966	24965.9	56.0956	23926.6	56.2348	24337.1
58.377	31757	58.5066	29523.3	58.6466	28421.7	58.4668	24312.5	58.6068	24728.1	58.8204	24297.5
60.849	30818.7	61.0106	30769.1	61.1498	28941.5	61.0668	24797.2	61.1996	24135.4	61.33	24566.5
63.3826	30729.8	63.5714	29599.5	63.7018	28268.6	63.5316	25216	63.662	23713.3	63.802	25785.7
65.8834	30480.3	66.0458	28802.8	66.1842	27887.1	66.0044	23829.8	66.1668	23948.8	66.3948	25513.4
68.3458	30474.9	68.5082	29337.1	68.637	27779.3	68.578	24904.7	68.7084	23644.5	68.8468	25141
70.8882	29995.4	71.101	29582.8	71.2394	27113.9	71.0516	24709.9	71.1892	24286.2	71.3316	24464
73.4122	29724.2	73.5514	28743.9	73.6922	28038.8	73.5228	24255.7	73.662	23983.7	73.834	24822.7
75.8754	29391.1	76.0138	28420	76.1442	27226	76.0548	24397.4	76.1844	24000.2	76.3148	23662.9
78.3562	29642	78.5282	28580.7	78.6666	26508.8	78.4876	24701.9	78.6172	23588	78.7572	24076.7
80.8386	29577.8	81.0002	28734.7	81.1386	27000.6	81.0212	23478.9	81.1604	24130.8	81.362	24648.8
83.321	28546.3	83.4826	28170.4	83.6122	27269	83.5828	24534.2	83.7124	23258.9	83.8524	24674.6
85.853	28847.4	86.0258	27683.9	86.1642	27197.1	86.014	24326.6	86.1764	23105.7	86.3156	24738.1
88.3362	28516.9	88.4978	27741	88.6362	26623	88.5572	24903.8	88.698	24736.4	88.8964	24195.1
90.8186	29128.7	90.9802	28464.2	91.1098	26469.3	91.1108	24507.6	91.25	24029.9	91.39	24086.4
93.3522	27842.9	93.5234	27408.9	93.6618	25843.2	93.5516	23929.2	93.714	23950	93.8428	24567.1
95.8234	28671	95.9538	27205.8	96.0938	26325.4	96.0844	24450.5	96.2148	23612	96.4228	24433.3
98.2762	28262	98.4378	26534.1	98.5666	26165.5	98.6372	24366.3	98.7988	24121.4	98.938	24053.6
100.808	28129.1	100.939	26574.5	101.119	26527.2	101.141	24665.9	101.28	24122.6	101.412	23904.5

## Sheet: E
Data for Figure S3. Plotted using SoftMax Pro 5.4 and a zero baseline reduction was performed to display the data
ItcR + Gq alpha with Gi alpha C term chimera
Inotocin 10 uM						Buffer
Sample 1		Sample 2		Sample 3		Sample 1		Sample 2		Sample 3
Well C8		Well D8		Well E8		Well C12		Well D12		Well E12
Time	Fluorescence	Time	Fluorescence	Time	Fluorescence	Time	Fluorescence	Time	Fluorescence	Time	Fluorescence
0.7168	23366.7	0.8472	23391.3	1.0728	23093.7	0.723	22053.3	0.8534	21980	1.0526	20042.4
3.2896	22934.7	3.4512	22782.8	3.5896	22818	3.2254	22155.6	3.367	22295.9	3.495	19048.9
5.7832	23636	5.9128	22718.2	6.052	23245.6	5.699	22299.5	5.8382	21939.1	5.9678	20462.9
8.2248	23615.6	8.3656	23434.1	8.5784	23754	8.2102	22128.6	8.3406	21661	8.5606	19933
10.7968	24222	10.9592	22600.8	11.0976	23450	10.7326	22116.7	10.8942	23235.2	11.023	20202.7
13.3192	23490.8	13.4496	23186.2	13.5912	23287.8	13.2046	22292.4	13.367	22441.4	13.5054	20030.7
15.7624	23241.2	15.9032	22957.6	16.1144	23613.5	15.7174	22520.8	15.8478	22346.5	16.0782	20401.4
18.3344	23662.6	18.4968	23498.5	18.6352	23716	18.2414	22104	18.3806	22182.1	18.5102	20108.6
20.8288	23590.1	20.9672	22982	21.1088	23392.2	20.7046	22351.8	20.8334	22018.3	20.9646	20425.8
23.2904	24784.4	23.4296	23283.4	23.6208	24579.2	23.195	22508.4	23.3254	21812.5	23.5302	20288.2
25.8696	34112.1	26.004	30206.8	26.1424	31894.1	25.7478	21788.4	25.9094	22313.8	26.039	20204.4
28.3464	35379.7	28.4848	31955.8	28.6264	32093.6	28.2302	22318.5	28.3926	22013.7	28.531	20274.7
30.8168	36128	30.9784	32462.8	31.1976	33009.5	30.7342	22231	30.8734	23165.7	31.103	20923.7
33.3592	36655.4	33.5216	33616.7	33.66	35449.9	33.275	22945.9	33.4374	22631.5	33.5758	20336.6
35.8424	36637.1	36.004	34176	36.1336	34846.6	35.747	22789.6	35.9102	22256.6	36.0478	19898
38.316	35943.8	38.4552	33971.9	38.6656	35338.2	38.2422	22681.4	38.3806	22435.3	38.575	20274.9
40.8872	35828.3	41.0488	34459.2	41.188	35283.6	40.7934	22177.7	40.923	22505.6	41.0526	20041
43.3816	35704.7	43.5192	34531.8	43.6496	35417.6	43.2262	22064.2	43.355	22452.6	43.4958	20435.8
45.8536	35375.8	45.9832	34027	46.2016	34853.4	45.7582	22012.8	45.899	21850.5	46.0718	19717.9
48.416	35409.6	48.5544	34229.5	48.6944	34904.8	48.2902	22257.1	48.4526	22023.5	48.5902	20942.6
50.8472	34042.2	51.0088	34039.8	51.1384	34057.8	50.7838	22586.3	50.923	22181.4	51.0638	21026.7
53.3912	33872.8	53.5208	33508.5	53.7088	33827.5	53.2574	22104.6	53.395	22793.5	53.5774	20249.6
55.9224	33293.8	56.0632	33637.9	56.2024	32092.5	55.7974	22696.7	55.9598	21641.8	56.0982	19819.1
58.356	32075.4	58.4944	33125.7	58.6248	32481.1	58.2926	21706.3	58.4302	22202.9	58.5718	20029.9
60.9048	32777.9	61.0392	32097.8	61.2776	32180.7	60.7534	22118.4	60.8926	22254.5	61.0838	19622.6
63.4392	31939.3	63.6016	32367.8	63.7296	31200.6	63.307	21611.9	63.4366	22145.4	63.5758	20527.3
65.9216	31955.4	66.084	31075.5	66.2224	32005.2	65.7598	21593.2	65.8982	21789.8	66.0398	20083.1
68.4248	31361.7	68.5544	30897.4	68.7848	31061.3	68.2606	22162	68.3998	22029.3	68.591	20257
70.9472	31024.8	71.0888	31003.2	71.2168	30304.4	70.8142	22343.1	70.9534	21667.7	71.095	20051
73.4096	30150.2	73.572	30274.6	73.7096	30278	73.315	21534	73.4766	22246.8	73.6054	19882.4
75.892	29586.4	76.0536	29814.6	76.272	29584.4	75.8174	22109.2	75.9478	22121.3	76.1678	20848.8
78.4464	29607.6	78.5856	29639.1	78.7168	29776.8	78.3502	21873.4	78.5118	22533.5	78.6502	20059.6
80.9176	29329.9	81.0472	28653.3	81.1776	29071.3	80.8142	22082.4	80.9526	21300.3	81.083	20113.5
83.3896	29505.6	83.5512	28800.4	83.7816	27884.8	83.307	21344.2	83.4366	22145.4	83.6454	20117.4
85.9544	29010.3	86.0928	28670.9	86.224	28734.3	85.859	21266.1	85.9982	22341	86.1382	19876.8
88.4144	28678.3	88.5768	28378.5	88.7152	28552.5	88.2902	21540.4	88.4518	22587.9	88.5814	19975.2
90.8984	28199.5	91.0376	27445.8	91.2128	28638	90.8342	22106.5	90.9638	22379.3	91.1518	20434.2
93.4312	28842.6	93.5704	27990.5	93.7016	28153.4	93.3662	22064.6	93.5054	22060.5	93.6454	19802.4
95.892	27340	96.0216	28228.3	96.1528	27060.9	95.7982	21228.3	95.9598	22227.8	96.0894	20246.7
98.3944	28100.3	98.5568	27245.8	98.776	27624.8	98.3502	22297.6	98.4806	22205.9	98.6862	20324.4
100.958	27260.2	101.088	27219.4	101.219	27754.7	100.904	21585.9	101.043	22127.4	101.173	20026.5

## Sheet: G
Data for Figure S3. Plotted using SoftMax Pro 5.4 and a zero baseline reduction was performed to display the data
ItcR + Gq alpha with Go alpha C term chimera
Inotocin 10uM						Buffer
Sample 1		Sample 2		Sample 3		Sample 1		Sample 2		Sample 3
Well C4		Well D4		Well E4		Well C7		Well D7		Well E7
Time	Fluorescence	Time	Fluorescence	Time	Fluorescence	Time	Fluorescence	Time	Fluorescence	Time	Fluorescence
0.7218	23077.8	0.8514	22553.9	1.0706	22437.3	0.7196	22781.1	0.8596	21816.5	0.99	23024.7
3.2842	23367.1	3.4466	22418.8	3.5858	22983	3.2124	23625.2	3.3828	21930.6	3.5236	23603
5.7546	23795.5	5.8962	22890.8	6.0266	22883.9	5.686	22844.8	5.8252	22149.4	5.966	22388.2
8.2594	23784.9	8.389	22945.4	8.5778	23228.2	8.1068	22669.5	8.2484	21722.4	8.3772	22934.1
10.7922	23525.4	10.933	22731.4	11.0722	22869.5	10.5788	23636.7	10.7412	22070.4	10.97	23046.4
13.225	24033.6	13.3642	22353.1	13.4946	22216	13.1596	23216.6	13.294	21947.7	13.4332	23360.2
15.7274	23846.9	15.8562	21736.3	16.0746	22608.1	15.606	24259.7	15.7452	21157.3	15.8764	23134.4
18.3194	23409.5	18.461	22756.3	18.601	22708.7	18.0676	23728.7	18.1964	21519.8	18.4044	22733.5
20.7938	22444	20.933	22038.6	21.0642	22574.9	20.6196	23061.3	20.7812	22314.7	20.9204	22551.9
23.2842	23692.9	23.4466	22506.9	23.6546	23325.1	23.1236	23257.8	23.2628	21717.3	23.394	22295.1
25.8386	29127.9	25.977	25501.3	26.1066	27702.1	25.5948	22757.1	25.7244	21733.5	25.9116	23043.2
28.309	30702.5	28.4714	28601.4	28.6098	28891.5	28.1268	23124.9	28.2892	22472.3	28.4284	23446.3
30.7818	31617.7	30.9442	29696.4	31.1618	29716.6	30.6396	23972	30.7692	21715.5	30.8996	23579.2
33.3362	33614.1	33.4754	30406.8	33.6066	29295.3	33.1212	23615.8	33.2844	22258.5	33.4828	23709.4
35.8074	33220.6	35.937	31405.2	36.0674	30258.9	35.6548	23593.4	35.8164	21794	35.9444	23214.3
38.2786	33981.2	38.441	32746.3	38.681	30805.2	38.1372	23652.3	38.2988	21434.3	38.4372	23035.8
40.8434	33761.1	40.9826	32183.2	41.1138	30523.1	40.6396	23903.6	40.7692	21621.2	40.9996	22793.6
43.3138	34114.7	43.4762	32334.1	43.6146	29848.4	43.1628	23553.7	43.302	21283.3	43.4316	23442.1
45.7978	33678.6	45.937	33095.5	46.113	31232.1	45.626	23109.4	45.7556	22132.1	45.8868	22924.9
48.3314	33299.9	48.4706	32799	48.6018	31068.5	48.1084	23628.6	48.2476	21909.2	48.442	22807.6
50.7834	32998.9	50.913	32832.9	51.0522	30957.2	50.6596	23142	50.8212	22060.8	50.9508	22405.1
53.3058	33282.3	53.4442	32064.6	53.6378	31577.6	53.142	22843.6	53.3036	22384.7	53.4428	23087.4
55.857	33128.7	56.0186	31187.5	56.157	31721.3	55.646	22937.8	55.7844	21725	56.0148	22975.8
58.3514	32675.9	58.4898	31308	58.6314	30877.9	58.1868	23148.4	58.3484	21470.8	58.4876	22630.9
60.8322	31482.1	60.973	31334.5	61.1746	30931	60.6588	22781.9	60.8212	21420.1	60.9596	23152.3
63.3938	31090.7	63.5562	30748.9	63.6946	30668.4	63.154	23251.2	63.2924	21450.1	63.4868	22478.3
65.9138	31705.1	66.049	30874.3	66.1882	30326.8	65.7052	23411.2	65.8444	21461.1	65.9748	22039.3
68.361	31354.4	68.4994	30627.1	68.681	29113.8	68.1476	22407.2	68.2772	21760.7	68.4172	22604.3
70.9026	30326.4	71.0322	29452.2	71.1722	30338.5	70.67	23475.3	70.8108	21423.3	71.0116	22599.6
73.3458	29615.7	73.485	29501.9	73.6258	29745.4	73.2316	22659.6	73.394	21800.8	73.5324	22530.6
75.869	30093.1	76.0082	28914.5	76.1898	29900.1	75.726	23453.5	75.8644	21298.2	76.006	22650
78.4098	29686.7	78.5394	29340.6	78.6794	28847.6	78.218	23113.7	78.3564	21743.9	78.5484	21889.4
80.8626	29865.5	81.0018	29012.3	81.1426	29137.2	80.7692	23046.1	80.9316	21594	81.07	22135.6
83.3858	28573.9	83.525	28182.9	83.7258	28781.8	83.2924	22938.1	83.4332	21297.9	83.5644	22462.2
85.9378	28951.4	86.077	28134.6	86.217	28459.8	85.7364	23660.1	85.8756	21693.9	86.086	21834
88.3794	28404.4	88.541	27899.2	88.6706	28618.2	88.3068	22517.8	88.4692	21255.7	88.6084	22570.6
90.9218	28363.9	91.0514	27257.9	91.2602	28389	90.8012	23071.6	90.9396	21389.2	91.07	22676.6
93.4754	27089.2	93.6146	26969.2	93.7554	28044.1	93.282	22435.1	93.4444	21632.4	93.6636	22592.2
95.9266	27747.1	96.0682	27280.4	96.197	28395.6	95.8548	22719.8	95.9956	21113.6	96.1364	22804.5
98.429	27557.8	98.5914	27284	98.8314	27130.1	98.3084	23558.6	98.4468	21502.4	98.5772	22791.4
100.992	27210.9	101.133	26728.2	101.272	27707.5	100.789	22909.1	100.952	21277.7	101.17	22902.5

## Sheet: B
Data for Figure S3. Plotted using SoftMax Pro 5.4 and a zero baseline reduction was performed to display the data
ItcR + no G protein
Inotocin 10uM						Buffer
Sample 1		Sample 2		Sample 3		Sample 1		Sample 2		Sample 3
Well C18		Well D18		Well E18		Well C22		Well D22		Well E22
Time	Fluorescence	Time	Fluorescence	Time	Fluorescence	Time	Fluorescence	Time	Fluorescence	Time	Fluorescence
0.8574	28519.7	0.9886	26179.8	1.1198	25525.1	0.8566	26803.4	1.071	26594.2	1.215	26325.2
3.5102	28405.5	3.7342	25876.8	3.8718	25982.1	3.5286	27388.5	3.6598	27279.7	3.7974	27145.5
6.203	28912.4	6.3438	25613.4	6.483	26142.6	6.2422	26923.5	6.423	26329.3	6.5606	26563.5
8.8958	29274	9.1214	25943.8	9.2558	25957.3	8.8838	27141.5	9.023	26791.2	9.1542	26573.6
11.579	28112.3	11.7086	26187.2	11.8398	25431.7	11.5558	26653.5	11.7798	26714.2	11.9158	26394.6
14.3038	28196.6	14.4862	26002.3	14.6222	26185	14.2694	27254.8	14.4006	27389	14.5382	27546.1
16.955	28695	17.0942	25939.3	17.2334	25878.3	16.9526	26330.4	17.135	26456.9	17.271	26900
19.6462	28312.5	19.8718	26017.2	20.0078	26610	19.583	26830.8	19.7238	26793.1	19.863	26542.7
22.3294	28711.5	22.459	25217.6	22.5902	25780.6	22.2982	26301.7	22.5238	25736.9	22.6662	26189.1
25.0542	33786.1	25.227	31876.3	25.363	31826.5	25.0102	26697.5	25.1398	26749.9	25.279	26515.2
27.6942	37107	27.835	35669.2	27.9758	33363.8	27.671	26721.9	27.8838	26901.1	28.0214	26548.7
30.387	39978.9	30.6126	37482.4	30.747	35382.6	30.3542	26972.5	30.4966	26457.9	30.6246	26540.9
33.0702	41868.1	33.1998	38396.5	33.331	35791.3	33.047	27513.6	33.2358	27026.2	33.3798	26349.1
35.795	42137.5	35.9662	39836.9	36.1038	37085.8	35.7206	27843.3	35.8502	26637.1	35.9814	26502.5
38.4366	42243.6	38.5758	40540.8	38.7182	38431	38.3734	26909.5	38.5862	27038	38.7222	27011.9
41.1086	42488	41.3278	40148.3	41.4686	39232.1	41.055	26969.3	41.1958	27103.3	41.3366	26704.5
43.7726	42840.6	43.9102	40866	44.0414	39773	43.7174	27508.4	43.943	26971.5	44.079	26732.4
46.4734	41452.9	46.6798	40448.4	46.8142	37871.6	46.4006	27431.6	46.5302	27001.7	46.6614	27066
49.1358	42552.3	49.267	40019.3	49.4078	38888.6	49.1254	27730.7	49.3078	26719.4	49.4438	26728.7
51.8302	41728	52.0382	39867	52.179	37466	51.7766	27239.4	51.9158	27310.8	52.055	27441.4
54.523	40366.9	54.6622	39924.7	54.7934	37525.9	54.4678	27618.6	54.6934	26953.8	54.8294	27047
57.1742	41334.5	57.3998	39313.8	57.5342	37085.8	57.151	28091.8	57.2806	26702.5	57.4118	28344.9
59.8686	40512.8	60.0078	38027.4	60.147	37082.3	59.8758	27380.1	60.0486	27380.4	60.1846	28192.1
62.539	39147.8	62.7502	37445.2	62.8926	36110	62.5158	28254.7	62.6566	27160	62.7958	28391.1
65.2334	39561.7	65.3726	38462.8	65.5038	34890.3	65.2086	27915.5	65.4342	27582.8	65.5686	28623.9
67.8846	38142.7	68.1102	36910.6	68.2446	36042.3	67.8918	27745.1	68.0214	27728.1	68.1526	28094
70.5678	38684.6	70.6974	36223.2	70.8398	35544.4	70.6166	27266	70.799	26993.3	70.935	28835.3
73.2494	37779.3	73.4702	35657.2	73.611	34798.5	73.2678	28295.8	73.407	27487.4	73.5478	29624.5
75.9134	37864	76.0526	36207.4	76.1838	34156.8	75.959	28396	76.1846	26947	76.3206	29401
78.6366	36222.2	78.8334	35707.9	78.9758	34286.4	78.6422	28192.9	78.7718	27717.4	78.903	29201.4
81.3086	36991.5	81.4382	35434.6	81.579	33469.8	81.335	28647.1	81.5494	27497.8	81.6854	29128.7
84.0014	37362.9	84.2222	34724.4	84.3614	33685.4	83.9894	27824.1	84.1286	27463.9	84.2678	28491.6
86.6734	35681.9	86.8142	34724.6	86.9454	33046.7	86.6902	28874.5	86.8998	27473.6	87.0422	28661.7
89.387	35664.1	89.5726	34489.8	89.7166	32982.3	89.343	28223.6	89.4838	26950.6	89.6134	28921.7
92.0302	35341.2	92.1614	34195.7	92.299	32762.6	92.0758	28053.6	92.2918	27579.8	92.4262	29168.2
94.7438	35261.1	94.9246	34092.1	95.0622	32039.8	94.759	28119	94.8998	27684.3	95.039	29408.7
97.3838	35260.1	97.5246	33431.5	97.6558	31035.6	97.431	28421.7	97.6502	28138.6	97.7926	29370.1
100.057	34284.7	100.281	33594.4	100.417	32617.3	100.093	27892.1	100.225	28226.8	100.354	29578.5
102.769	34586.3	102.901	32817.6	103.04	31539.1	102.687	28192	102.826	27513.9	103.012	29170.4
105.454	34274.9	105.635	33440.8	105.773	31963.8	105.369	28040.9	105.5	27789.8	105.639	29437.5
108.085	36089.9	108.225	33079	108.366	31803.6	107.953	27874.3	108.093	28037.5	108.225	29065.2

## Sheet: D
Data for Figure S3. Plotted using SoftMax Pro 5.4 and a zero baseline reduction was performed to display the data
ItcR + Gq alpha16
Inotocin 10 uM						Buffer
Sample 1		Sample 2		Sample 3		Sample 1		Sample 2		Sample 3
Well C13		Well D13		Well E13		Well C17		Well D17		Well E17
Time	Fluorescence	Time	Fluorescence	Time	Fluorescence	Time	Fluorescence	Time	Fluorescence	Time	Fluorescence
0.8576	27411.1	1.072	29073.5	1.216	27500.9	0.8588	25446.7	1.0716	25672.6	1.2108	24275
3.528	27001	3.6576	29696	3.7984	27296.7	3.542	25520.3	3.6844	24871.2	3.822	24478
6.2416	27254.5	6.4224	29519.9	6.56	26756.4	6.2348	25598.7	6.4332	25106.1	6.5772	24714.7
8.8928	27269.9	9.0352	29918.2	9.1632	27119.6	8.9196	25930.3	9.0476	25385.6	9.1788	24227
11.5856	26942.4	11.7824	29894.6	11.928	27311	11.5724	25027	11.7836	24907.6	11.9212	24606.5
14.2592	27334.9	14.3888	29394.8	14.52	27488.6	14.2524	25797.6	14.3948	24786.7	14.5356	24687.4
16.9632	27325	17.144	29954.2	17.2816	27442.2	16.9148	26129.3	17.1404	25356.7	17.278	23895.6
19.5936	26690.1	19.736	29361.5	19.8736	27190.2	19.598	25834.3	19.7276	25836.3	19.8588	25093.1
22.3056	27812.3	22.504	29332.3	22.648	27451.3	22.3228	25558.8	22.5052	25066.3	22.6412	24237.8
24.9904	28464.6	25.1184	32777.9	25.2512	30221.8	24.974	26397.9	25.1132	25213.7	25.254	24414.5
27.6432	31116.1	27.8544	36013.5	27.992	32976.6	27.6668	26206.6	27.8908	25578.8	28.0268	25146
30.3248	32875.8	30.4656	36400.7	30.6064	33409.2	30.3484	25829.3	30.4796	25788.9	30.6092	24911.3
32.9872	33256.6	33.2112	36052.7	33.3488	34355.2	33.0732	26075	33.2572	25799.2	33.3916	25258.1
35.6704	34022.8	35.8	37223.3	35.9296	34234.2	35.7244	26412.5	35.8652	25875.3	36.0044	24945.3
38.3936	33928	38.5776	38147.9	38.7136	34528.5	38.4172	26268.3	38.6412	26059.1	38.7772	25410
41.0448	34062.3	41.1856	37685.4	41.3248	34928	41.0988	26770.9	41.23	26184.9	41.3596	25381.2
43.7376	34834.6	43.9632	38440.6	44.0976	34394.6	43.8252	27042.2	44.0076	26403.4	44.142	25501.1
46.4208	34175.7	46.5504	38645.3	46.6816	34139	46.4748	27539.5	46.6156	25266.6	46.7548	26088.3
49.1456	34782.5	49.328	39597	49.464	34438.7	49.1676	27578.1	49.3932	26225.1	49.5276	26289.2
51.7952	34508.9	51.936	38036.7	52.0752	34514.2	51.8508	27571.2	51.9804	25809.6	52.11	25688.5
54.488	33773.4	54.7136	36944.3	54.848	34407.8	54.5756	27589.4	54.758	27019.5	54.894	26457.5
57.1712	34015.4	57.3008	38072.8	57.432	33631.5	57.2268	27983.7	57.366	26272.5	57.5052	26853
59.896	33701.6	60.0688	37526.5	60.2048	33604.3	59.918	27707	60.1436	27455.9	60.278	26180.6
62.536	33327.8	62.6768	36917.2	62.816	32992.4	62.5916	28310.6	62.7212	26817.6	62.8524	25940
65.2288	32831.1	65.4544	37044.7	65.5888	32803.5	65.3164	27939	65.4972	27496.1	65.6348	26670.8
67.912	32914	68.0416	35935	68.1728	32125.6	67.958	27775	68.0972	27283.3	68.2364	27318.8
70.6368	33370.7	70.808	36055.8	70.9456	31589.5	70.6396	28175.1	70.8588	27485.9	71.0012	26309.3
73.28	32194.8	73.4176	35418.2	73.5584	31703.3	73.302	28352.5	73.4316	28640	73.5628	26673.5
75.9504	31641.6	76.1696	35263.5	76.312	31306.4	75.894	28553	76.0364	28413.1	76.2188	26139.5
78.6128	31955	78.752	35056.8	78.8832	32205.5	78.5676	28348.8	78.6972	27951	78.838	27179.7
81.3152	31563.5	81.52	34966.6	81.656	31400.3	81.15	28895.9	81.2908	28963.5	81.422	26789.7
83.9776	31201.6	84.1088	34744.1	84.2496	31072.7	83.942	28002.6	84.0844	29313.7	84.2156	26853
86.672	30588.9	86.88	33475.4	87.0208	30790	86.5852	27214.4	86.7148	27774.4	86.9212	26999
89.3648	31167.6	89.504	33445.2	89.6352	30418.1	89.278	27892.2	89.4092	28899	89.5484	27010.7
92.016	30797.7	92.24	34152.4	92.376	30406.6	91.8604	28494.2	92.0012	28545.5	92.1324	27023.4
94.72	30330.9	94.8592	33008.2	94.9984	30470.1	94.6236	28374.6	94.7628	28830.6	94.9036	26019.1
97.4128	30691.5	97.6032	34171.3	97.7424	30006.4	97.206	28206	97.3356	29293.1	97.4668	27263.2
100.056	30465.4	100.194	34271.3	100.323	29473.8	99.9692	28125.8	100.099	28607.2	100.228	27273.9
102.768	30573.9	102.963	32585.1	103.099	30149.7	102.571	28100.2	102.713	28546.6	102.851	26727.6
105.429	30399.3	105.56	32987.7	105.701	29688.8	105.344	28341.6	105.484	28603.2	105.625	27278.7
108.123	30742.8	108.342	32970	108.483	29612.6	107.928	28779.9	108.059	28695.2	108.196	27285.3

## Sheet: F
Data for Figure S3. Plotted using SoftMax Pro 5.4 and a zero baseline reduction was performed to display the data
ItcR + Gq alpha with Gi alpha C term chimera
Inotocin 10 uM						Buffer
Sample 1		Sample 2		Sample 3		Sample 1		Sample 2		Sample 3
Well C8		Well D8		Well E8		Well C12		Well D12		Well E12
Time	Fluorescence	Time	Fluorescence	Time	Fluorescence	Time	Fluorescence	Time	Fluorescence	Time	Fluorescence
0.8576	25435.1	0.9904	25576.5	1.128	26612.7	0.8536	24843.2	1.0712	23796.6	1.2152	24031.4
3.4912	25066.2	3.6848	26176.7	3.8208	26115.7	3.5592	24440.3	3.6888	23597.5	3.828	24027.7
6.1328	25355.4	6.264	25510.3	6.4048	26637.5	6.22	25149.8	6.4328	23402.4	6.572	24660.4
8.8688	25544.5	9.048	25905.3	9.1872	26699	8.8728	24642.5	9.0136	23815.4	9.1528	23851.4
11.4992	25610	11.6384	25835.8	11.7712	25801.8	11.5944	25112.3	11.7928	23940.2	11.9368	24637.5
14.1824	25616.2	14.4064	26029.7	14.5424	25994.9	14.2792	24380.4	14.4088	23581.9	14.54	24764.5
16.8752	25555.7	17.0144	25858.1	17.1552	26161.4	16.932	25134.8	17.1432	24495.6	17.2808	23734.2
19.5472	25685.8	19.7584	25335.1	19.8992	26821.1	19.6136	25704	19.7544	23725.2	19.8952	24476.9
22.2416	25605.3	22.3792	24519.9	22.5104	26062.3	22.276	24535	22.5016	23342.2	22.6376	24681.4
24.9232	32819.1	25.1472	31744.3	25.2832	37978.8	24.9592	24637.7	25.0888	23572.3	25.2184	24079.4
27.6256	35782.9	27.7552	35983	27.8976	40621	27.6712	24789.6	27.8568	23778.7	27.9912	24310.9
30.288	37623.8	30.5072	36963.7	30.6496	40781.9	30.3336	25038.6	30.4744	23708.5	30.6136	24394
32.9616	38706.9	33.1008	39021.5	33.2304	41464.8	33.0168	25927.4	33.2408	24396.7	33.3768	24486.7
35.6736	39666.7	35.8608	40222.2	36.0032	41553.7	35.7304	26028.5	35.86	24003.9	35.9912	25030.8
38.3456	39374	38.4752	41261.9	38.6176	41771.8	38.3816	25479.6	38.6056	24419.8	38.7432	24397.6
41.0192	40800.8	41.2384	41106.6	41.3792	40775.3	41.0456	25755.4	41.1848	24487.3	41.324	24896.4
43.7232	40102.6	43.8624	41840.8	43.9936	40988.2	43.7464	25732.6	43.9576	24391.9	44.1	24939.7
46.3744	39503.9	46.6	41514.6	46.744	39578.5	46.452	26188.2	46.58	24848.1	46.7112	25722
49.056	39337.4	49.1872	40496.6	49.3264	39233.6	49.0936	26008.4	49.3176	25042.4	49.4536	25935.8
51.7488	39146.5	51.96	39885	52.1008	38354.3	51.7864	26895.8	51.9256	24598.2	52.0664	25202.4
54.4416	37936.3	54.5824	39855	54.7136	38173.2	54.4584	27586.8	54.6776	24450.8	54.82	25902.1
57.0944	38204.5	57.32	38355	57.4544	38982.6	57.1624	27657.1	57.3016	25535.4	57.4328	26838.6
59.7888	37313.3	59.9184	38457.1	60.0576	36564.1	59.8136	27795.1	60.0376	24937.1	60.1736	26624.4
62.4592	36491.2	62.6816	38174.3	62.8208	36175.4	62.5176	27384.6	62.6568	25104.2	62.796	27512
65.1728	36679.7	65.312	36778.1	65.4432	36012.9	65.2104	28535.3	65.3912	25204.8	65.5288	27164
67.8448	35809.2	68.0416	36857	68.1856	35164	67.8728	28426.4	68.012	25664.3	68.1432	27418.2
70.5088	34665.7	70.64	35125.3	70.7792	34758.6	70.524	28613.1	70.7496	25584.9	70.884	28800.4
73.2128	34637.9	73.3936	34613.2	73.5312	34068.2	73.2376	28898.5	73.3672	25940.8	73.5096	28333.2
75.8432	35371.8	75.984	34411	76.1232	33684.1	75.9	29526.2	76.1112	25560.7	76.2504	27823.4
78.528	34475.5	78.7536	34441	78.896	33918	78.5624	28672	78.7032	26508	78.8328	28123.8
81.24	33468.6	81.3696	33669.1	81.5088	33084.5	81.2744	28269.5	81.4616	25865.4	81.6056	28854.5
83.9008	32821	84.104	33951.7	84.2416	33032.2	83.9384	28140.9	84.068	25596.9	84.2072	29114.9
86.544	31887.8	86.6848	32077.2	86.824	32634.2	86.6296	30051.9	86.8504	26290	86.9912	28937.7
89.2672	32151.6	89.464	33298.9	89.608	32182.1	89.3128	28830.3	89.4536	26408.3	89.5848	28801.6
91.9504	32444	92.08	32142.2	92.2112	32044	92.0152	29043.6	92.212	26440.2	92.356	28929
94.6128	31889.8	94.816	32394.4	94.952	32488.5	94.6904	29221.6	94.8184	26198.7	94.9592	29153.5
97.2848	31814.9	97.4256	32397.5	97.5648	31034.3	97.3816	29109.7	97.564	25986.5	97.7016	29083.1
99.9568	31687.8	100.176	31475.9	100.318	30966	100.023	29175.2	100.164	26632.2	100.295	29640.8
102.621	31400.1	102.76	31625.6	102.891	31180.6	102.697	29279.3	102.921	26652.3	103.058	28733.5
105.342	31184.3	105.528	31017	105.662	30377.6	105.41	29810	105.542	26211.8	105.679	28627.3
107.986	31232.3	108.115	31345.4	108.258	30721.9	108.094	29331.2	108.276	26268.9	108.412	29423.8

## Sheet: H
Data for Figure S3. Plotted using SoftMax Pro 5.4 and a zero baseline reduction was performed to display the data
ItcR + Gq alpha with Go alpha C term chimera
Inotocin 10 uM						Buffer
Sample 1		Sample 2		Sample 3		Sample 1		Sample 2		Sample 3
Well C3		Well D3		Well E3		Well C7		Well D7		Well E7
Time	Fluorescence	Time	Fluorescence	Time	Fluorescence	Time	Fluorescence	Time	Fluorescence	Time	Fluorescence
0.856	22737.5	1.0704	20968.4	1.2144	20918.7	0.851	20128.5	0.9822	21224.4	1.1214	20325.9
3.5264	22692.7	3.656	21073.9	3.7872	20568.7	3.6238	20100.1	3.755	21220.4	3.8942	20425.2
6.24	22066.6	6.4208	21373.6	6.56	21314.3	6.2174	21163.5	6.3566	20807.5	6.4878	20536
8.872	22376.7	9.0144	21206.9	9.152	21264.8	8.9118	20711.6	9.0494	20514.3	9.179	20088.8
11.584	22035	11.7712	21200.8	11.9168	21302.5	11.523	21059.9	11.6526	21306.6	11.7918	20180.3
14.2272	22375.7	14.3568	20445.1	14.4864	21058.7	14.3038	20724.6	14.435	20878.9	14.5774	20311.4
16.9408	22273.6	17.1232	21399.9	17.2608	21123.5	16.9086	20532.3	17.0478	21752.4	17.1774	20170.2
19.592	22611.1	19.7328	21392.3	19.872	21162.2	19.6302	21341.7	19.771	20613	19.9118	20382.9
22.2848	22221.7	22.5088	22115.9	22.6448	21562.9	22.2526	20740.7	22.3838	21230.5	22.5246	20632.7
24.9888	31718.5	25.1184	28878	25.2576	29554.3	24.9966	21225.1	25.1262	20389.1	25.2558	19560.2
27.6512	32536.8	27.864	30822	28.0016	30840	27.6078	20747	27.7502	21799.2	27.8782	20315
30.3024	33221.2	30.4432	32083.9	30.5824	31779.4	30.3518	21512.9	30.491	21395.3	30.6302	20931
33.0048	34567.3	33.2144	32972.9	33.3568	32567.8	32.9438	21210	33.075	21625.9	33.2142	21195.2
35.6992	34693.7	35.8288	33290	35.96	31819	35.7054	21772.8	35.8366	21172.3	35.9662	21456
38.392	35183.4	38.6048	34429.9	38.7408	33030.2	38.3086	21868.8	38.4494	21695.9	38.5886	20411.3
41.0736	34970.7	41.2144	33750	41.3552	33178.4	41.0622	22195.8	41.2014	22159.1	41.3422	20820.5
43.736	35564.7	43.9616	33936.6	44.0976	32176.3	43.6958	21791.5	43.8254	22172.4	43.9646	21256.3
46.4192	34391	46.5488	32647.4	46.68	31582.6	46.427	22488	46.5566	22770.4	46.6878	21334.8
49.1312	34114.6	49.3264	32443.7	49.4624	30919.2	49.0302	22604.2	49.171	22973.5	49.3102	21778.8
51.7952	32913.9	51.9344	30126.4	52.0736	30884.6	51.7822	24038.4	51.9134	23221.7	52.0526	22076.1
54.4864	33403.6	54.712	31204.3	54.848	29701.9	54.4158	23032.3	54.5454	23629.9	54.6766	22188.5
57.1696	32776.3	57.2992	31473.8	57.4304	29429.8	57.1486	23848.1	57.2878	24101.3	57.419	22580.2
59.8944	31327.6	60.0768	31273.2	60.2128	29017.9	59.731	24265.8	59.8702	24649.6	60.0094	23035.3
62.5456	30978.1	62.6848	30507.1	62.8256	28654	62.5022	23801.7	62.6334	25344.9	62.7742	23093.9
65.2384	29861.9	65.4624	29733.5	65.5984	27895.5	65.0958	25019.5	65.235	24724.8	65.3662	23504.5
67.92	29486.7	68.0512	28984.9	68.1808	28125.2	67.8494	25229.8	67.9886	25325.2	68.1198	23537.5
70.6448	29187.5	70.8192	28788.2	70.9536	26908.1	70.4318	25291.1	70.563	26329.3	70.7006	24025.3
73.2864	28710.6	73.4256	27955.9	73.5664	26779.5	73.203	25178.4	73.3358	25567.1	73.4734	24371.7
75.9776	28599.2	76.2032	27814.4	76.3392	26465.3	75.8286	24716.2	75.9662	25512.2	76.0974	24038.2
78.6608	28441.3	78.7904	27835.1	78.9216	26307.6	78.5694	25503.9	78.7086	26322.9	78.8398	23929.8
81.3536	27983.8	81.568	27358.5	81.704	26517.3	81.1934	25615.7	81.331	26681.5	81.4734	23841.8
84.008	27955.6	84.1472	27443.5	84.2864	26424.1	83.9262	26146.1	84.0542	26302.7	84.195	23998.5
86.7088	27388.6	86.9184	27215.2	87.0608	25872.9	86.547	26228.4	86.6862	25888.1	86.8174	24299.9
89.4032	27786.3	89.5312	25911	89.664	25134.1	89.2814	26340.5	89.4206	25998.6	89.5502	24766.8
92.0544	27361.2	92.2784	26816.8	92.4144	25619.6	91.8622	26431	91.9934	26062.3	92.1326	24738.9
94.7264	27248.2	94.8576	26857.2	94.9984	26138.1	94.635	26213.9	94.7646	26138.5	94.8958	24487.4
97.4512	27010.1	97.6304	25866.8	97.7696	25652.3	97.2574	25588.7	97.3982	26509	97.5294	25206.5
100.083	26482	100.222	26231.1	100.354	25338.7	99.923	26536.8	100.061	26953.9	100.2	24777.4
102.765	26709.6	102.99	26120.2	103.125	24807.6	102.513	26472.2	102.643	26417.6	102.773	24128.7
105.459	26447.9	105.598	25530.7	105.738	24908.5	105.115	26106.7	105.321	25620.9	105.456	25189.1
108.163	26754.5	108.342	25961.1	108.482	25608.1	107.808	25416.7	107.939	26181.3	108.08	25723.5
