# Supplementary material for: An oxytocin/vasopressin-related neuropeptide modulates social foraging behavior in the clonal raider ant
Source: PLoS Biol. 2021 Jun 30;19(6):e3001305. doi: 10.1371/journal.pbio.3001305 (PMC8244912; doi:10.1371/journal.pbio.3001305)
Supplement: S7 Data — (XLSX) [file pbio.3001305.s018.xlsx]

## Sheet: S4_A_raw
Data for Figure S4
	Maximum minus minimum fluorescence
Molar_Inotocin	Replicate 1	Replicate 2	Replicate 3	Replicate 4	Replicate 5	Replicate 6
3e-06	136.648	138.725	114.373	121.982	116.245	126.465
1e-06	115.254	129.131	126.725	138.125	133.185	128.802
3.33333e-07	120.921	130.8	130.21	122.497	120.122	115.352
1.11111e-07	126.43	128.862	115.437	125.485	128.419	125.525
3.7037e-08	108.439	146.508	138.897	129.42	108.888	114.535
1.23457e-08	126.765	129.186	99.72	121.056	119.213	115.04
4.11523e-09	126.612	116.006	129.84	107.723	112.729	113.59
1.37174e-09	135.241	92.966	85.796	114.427	105.227	109.406
4.57247e-10	130.604	112.42	115.196	107.978	99.332	103.874
1.52416e-10	103.11	99.756	86.92	105.87	114.557	108.65
5.08053e-11	113.678	92.932	114.518	108.493	96.3	101.543
1.69351e-11	110.078	94.398	77.377	100.113	105.408	87.905
5.64503e-12	104.755	100.958	90.605	97.487	75.994	80.858
1.88168e-12	93.303	79.412	64.987	88.387	88.71	76.767
6.27225e-13	79.107	80.381	75.936	70.959	68.118	83.809
2.09075e-13	67.184	63.246	56.556	74.05	67.805	69.51
6.96917e-14	67.495	70.584	68.121	54.5	53.256	68.134
2.32306e-14	50.096	45.429	45.438	61.471	51.352	49.014
1e-15	55.207	35.084	46.729	42.118	40.688	50.568

## Sheet: S4_A_Transform_inotocin
X=Log(X)
Molar_Inotocin	Replicate 1	Replicate 2	Replicate 3	Replicate 4	Replicate 5	Replicate 6
-5.523	136.648	138.725	114.373	121.982	116.245	126.465
-6	115.254	129.131	126.725	138.125	133.185	128.802
-6.477	120.921	130.8	130.21	122.497	120.122	115.352
-6.954	126.43	128.862	115.437	125.485	128.419	125.525
-7.431	108.439	146.508	138.897	129.42	108.888	114.535
-7.908	126.765	129.186	99.72	121.056	119.213	115.04
-8.386	126.612	116.006	129.84	107.723	112.729	113.59
-8.863	135.241	92.966	85.796	114.427	105.227	109.406
-9.34	130.604	112.42	115.196	107.978	99.332	103.874
-9.817	103.11	99.756	86.92	105.87	114.557	108.65
-10.294	113.678	92.932	114.518	108.493	96.3	101.543
-10.771	110.078	94.398	77.377	100.113	105.408	87.905
-11.248	104.755	100.958	90.605	97.487	75.994	80.858
-11.725	93.303	79.412	64.987	88.387	88.71	76.767
-12.203	79.107	80.381	75.936	70.959	68.118	83.809
-12.68	67.184	63.246	56.556	74.05	67.805	69.51
-13.157	67.495	70.584	68.121	54.5	53.256	68.134
-13.634	50.096	45.429	45.438	61.471	51.352	49.014
-15	55.207	35.084	46.729	42.118	40.688	50.568

## Sheet: S4_A_Normalize_inotocin
Molar_Inotocin	Replicate 1	Replicate 2	Replicate 3	Replicate 4	Replicate 5	Replicate 6
-5.523	109.717	112.205	83.031	92.147	85.274	97.518
-6	84.087	100.712	97.829	111.487	105.568	100.318
-6.477	90.876	102.711	102.004	92.764	89.919	84.204
-6.954	97.476	100.389	84.306	96.344	99.859	96.392
-7.431	75.922	121.53	112.411	101.058	76.46	83.225
-7.908	97.877	100.778	65.477	91.038	88.83	83.83
-8.386	97.694	84.988	101.561	75.064	81.062	82.093
-8.863	108.032	57.385	48.796	83.096	72.074	77.081
-9.34	102.476	80.692	84.017	75.37	65.012	70.453
-9.817	69.538	65.52	50.142	72.845	83.252	76.175
-10.294	82.199	57.345	83.205	75.987	61.38	67.661
-10.771	77.886	59.101	38.709	65.948	72.291	51.322
-11.248	71.509	66.96	54.557	62.802	37.053	42.88
-11.725	57.789	41.147	23.866	51.9	52.287	37.979
-12.203	40.782	42.308	36.983	31.021	27.617	46.415
-12.68	26.498	21.78	13.766	34.724	27.242	29.285
-13.157	26.871	30.571	27.621	11.302	9.812	27.636
-13.634	6.026	0.435	0.446	19.654	7.531	4.73
-15	12.149	-11.958	1.993	-3.531	-5.245	6.592

## Sheet: S4_A_Non lin fit_inotocin
	032515_plate 2
log(agonist) vs. normalized response -- Variable slope
Best-fit values
LogEC50	-11.27
HillSlope	0.3034
EC50	5.35e-12
Std. Error
LogEC50	0.1002
HillSlope	0.02063
95% Confidence Intervals
LogEC50	-11.47 to -11.07
HillSlope	0.2625 to 0.3443
EC50	3.388e-012 to 8.454e-012
Goodness of Fit
Degrees of Freedom	112
R²	0.8753
Absolute Sum of Squares	15552
Sy.x	11.78
Number of points
Analyzed	114

## Sheet: S4_B_raw
	Max-Min
Molar_Oxytocin	Replicate 1	Replicate 2	Replicate 3
0.0001	79.229	83.171	86.59
3.3e-05	76.695	57.077	84.19
1.1e-05	78.714	61.493	57.995
4e-06	61.654	59.419	61.174
1e-06	55.135	52.356	39.681
4.11523e-07	33.929	32.23	47.832
1.37174e-07	32.004	22.193	20.922
4.57247e-08	12.002	14.74	11.866
1.52416e-08	10.643	5.047	9.219
5.08053e-09	6.344	6.321	7.908
1.69351e-09	3.71	4.66	4.438

## Sheet: S4_B_Transform_oxt
X=Log(X)
Molar_Oxytocin	Replicate 1	Replicate 2	Replicate 3
-4	79.229	83.171	86.59
-4.477	76.695	57.077	84.19
-4.954	78.714	61.493	57.995
-5.431	61.654	59.419	61.174
-5.908	55.135	52.356	39.681
-6.386	33.929	32.23	47.832
-6.863	32.004	22.193	20.922
-7.34	12.002	14.74	11.866
-7.817	10.643	5.047	9.219
-8.294	6.344	6.321	7.908
-8.771	3.71	4.66	4.438

## Sheet: S4_B_Normalize_oxt
Molar_Oxytocin	Replicate 1	Replicate 2	Replicate 3
-4	95.214	100.221	104.564
-4.477	91.996	67.077	101.516
-4.954	94.56	72.686	68.243
-5.431	72.89	70.051	72.281
-5.908	64.61	61.08	44.98
-6.386	37.674	35.516	55.334
-6.863	35.229	22.767	21.152
-7.34	9.822	13.3	9.649
-7.817	8.096	0.988	6.287
-8.294	2.635	2.606	4.622
-8.771	-0.71	0.496	0.214

## Sheet: S4_B_Non lin fit_oxt
Data analyzed with Prism log(agonist) vs. normalized response -- Variable slope
	oxytocin
log(agonist) vs. normalized response -- Variable slope
Best-fit values
LogEC50	-6.078
HillSlope	0.6128
EC50	8.348e-07
Std. Error
LogEC50	0.0661
HillSlope	0.05165
95% CI (asymptotic)
LogEC50	-6.213 to -5.944
HillSlope	0.5075 to 0.7181
EC50	6.121e-007 to 1.139e-006
Goodness of Fit
Degrees of Freedom	31
R squared	0.9531
Sum of Squares	1994
Sy.x	8.02
Number of points
# of X values	33
# Y values analyzed	33

## Sheet: S4_C_raw
	Max-Min
Molar_AVP	Replicate 1	Replicate 2	Replicate 3
0.0001	44.12	35.637	38.865
3.3e-05	27.813	20.662	27.721
1.1e-05	24.034	39.646	10.805
4e-06	8.301	11.162	10.126
1e-06	10.886	8.211	11.294
4.11523e-07	8.268	5.224	6.186
1.37174e-07	4.326	6.539	4.31
4.57247e-08	5.123	6.449	4.598
1.52416e-08	8.482	5.437	7.595
5.08053e-09	5.512	4.93	5.431
1.69351e-09	5.575	5.042	5.139

## Sheet: S4_C_Transform_avp
X=Log(X)
Molar_AVP	Replicate 1	Replicate 2	Replicate 3
-4	44.12	35.637	38.865
-4.477	27.813	20.662	27.721
-4.954	24.034	39.646	10.805
-5.431	8.301	11.162	10.126
-5.908	10.886	8.211	11.294
-6.386	8.268	5.224	6.186
-6.863	4.326	6.539	4.31
-7.34	5.123	6.449	4.598
-7.817	8.482	5.437	7.595
-8.294	5.512	4.93	5.431
-8.771	5.575	5.042	5.139

[truncated: 2 more sheets: S4_C_Normalize_avp, S4_C_Non lin fit_avp]
