# Supplementary material for: An oxytocin/vasopressin-related neuropeptide modulates social foraging behavior in the clonal raider ant
Source: PLoS Biol. 2021 Jun 30;19(6):e3001305. doi: 10.1371/journal.pbio.3001305 (PMC8244912; doi:10.1371/journal.pbio.3001305)
Supplement: S8 Data — (XLSX) [file pbio.3001305.s019.xlsx]

## Sheet: S7
Data for Figure S7
	RMSD values in mm
Colony/ant code	BB	BG	BO	BP	GB	GG	GO	GP	OB	OG	OO	OP	PB	PG	PO	PP
1	20.0793	14.5625	17.0129	14.9748	14.6868	18.51	13.2808	15.857	14.086	14.5595	15.8881	16.0436	17.9159	15.4709	18.5658	17.86
2	19.6342	11.7614	8.9543	13.8252	9.91241	14.5155	11.1497	9.83579	11.8425	12.3464	9.84931	10.7951	10.8423	14.2968	13.2855	13.6885
3	19.2059	16.6967	18.3599	15.6839	16.5039	19.1452	17.0526	17.2615	16.837	15.4291	16.9278	15.6026	16.0302	17.3856	15.2697	20.7484
4	15.6526	15.3571	18.6125	18.1097	15.065	15.1518	16.013	18.0403	15.7154	16.497	14.8983	14.7783	17.8902	16.8576	15.8058	18.5974
5	17.6889	16.0056	14.6371	14.364	17.0827	12.8393	15.3368	18.0743	17.0797	15.2645	15.3095	13.5672	18.0581	17.1845	14.089	18.6461
6	17.7585	14.9597	16.3973	14.6323	14.2628	13.4121	14.7719	18.6404	14.736	14.5443	16.6621	16.9227	16.7121	16.613	15.0754	18.9424
7	13.6321	12.397	12.5025	12.8947	15.7323	16.8011	13.7473	15.0058	13.0032	12.4039	11.8243	12.9896	13.6558	15.9715	14.861	15.8246
8	18.302	16.2949	11.4126	9.78327	11.3083	9.90825	16.4879	11.0347	11.7822	12.0376	11.1919	11.7741	10.4174	11.995	12.0493	14.2878
9	16.5155	18.8104	18.8392	17.1468	17.1988	16.7549	16.8486	19.2938	15.9409	16.2037	15.7382	18.233	16.3862	18.0321	18.6075	15.7118
10	18.2464	17.824	17.5251	18.4039	16.4561	16.8315	17.0111	17.0757	15.7892	15.869	17.3786	16.1128	17.978	15.2619	17.9895	16.936
Code (Thorax/Gaster)
B	Blue
G	Green
O	Orange
P	Pink
