# Supplementary material for: An oxytocin/vasopressin-related neuropeptide modulates social foraging behavior in the clonal raider ant
Source: PLoS Biol. 2021 Jun 30;19(6):e3001305. doi: 10.1371/journal.pbio.3001305 (PMC8244912; doi:10.1371/journal.pbio.3001305)
Supplement: S9 Data — (XLSX) [file pbio.3001305.s020.xlsx]

## Sheet: S9
Data for Figure S9
	Instances an ant was outside the nest
Time point in min	Control						Inotocin
	Replicate 1	Replicate 2	Replicate 3	Replicate 4	Replicate 5	Replicate 6	Replicate 1	Replicate 2	Replicate 3	Replicate 4	Replicate 5	Replicate 6
18.75	37	55	87	138	90	27	124	50	47	270	44	67
37.5	25	54	54	143	126	51	96	65	40	229	36	54
56.25	58	28	40	157	93	138	185	59	32	240	127	95
75	74	24	50	163	146	173	119	133	17	177	68	124
93.75	127	112	35	58	88	140	202	174	31	116	66	95
112.5	203	73	41	115			134	209	41	296
131.25	186	124	94	120			127	208	77	349
150	193	56	39	125			177	310	129	368
168.75	206	261	36	96			319	259	227	281
187.5	239	212	37	67			231	288	28	367
206.25	234	257	99	93			199	391	168	353
225	281	242	111	96			236	310	91	355
243.75	181	199	111	216			236	344	103	181
262.5	178	277	1	162			188	276	138	217
281.25	181	241	71	70			168	293	49	214
300	163	230	62	110			175	320	71	258
