# Supplementary material for: An oxytocin/vasopressin-related neuropeptide modulates social foraging behavior in the clonal raider ant
Source: PLoS Biol. 2021 Jun 30;19(6):e3001305. doi: 10.1371/journal.pbio.3001305 (PMC8244912; doi:10.1371/journal.pbio.3001305)
Supplement: S10 Data — (XLSX) [file pbio.3001305.s021.xlsx]

## Sheet: S11_A
Data for Figure S11A
mRNA expression levels (vst read counts)
Brood care phase	Reproductive phase
10.0374	9.59843
10.1724	10.1288
9.59042	10.33
10.3746	10.0939
11.3138	10.4053
9.87718	9.73372
10.8785	9.78049

## Sheet: S11_B
Data for Figure S11B
mRNA expression levels (vst read counts)
Brood care phase	Reproductive phase
10.4179	10.5664
9.80396	10.0048
9.7359	9.8748
10.2019	10.5186

## Sheet: S11_C
Data for Figure S11C
mRNA expression levels (vst read counts)
Brood care phase	Reproductive phase
6.09649	5.65004
5.81968	5.79188
5.58581	5.6731
5.77868	5.80895
5.59815	5.5404
5.68645	5.84964
5.50209	5.86421

## Sheet: S11_D
Data for Figure S11D
mRNA expression levels (vst read counts)
Brood care phase	Reproductive phase
5.92532	6.15415
6.11608	6.0535
6.18355	6.05061
5.97708	6.25181
